# Supplementary material for: N,N′-Bis(2-aza­niumylbenz­yl)ethane-1,2-diaminium tetra­chloride
Source: Acta Crystallogr Sect E Struct Rep Online. 2011 Nov 9;67(Pt 12):o3237–8. doi: 10.1107/S1600536811045880 (PMC3238896; doi:10.1107/S1600536811045880)
Supplement: Supplementary file 1 [file e-67-o3237-sup1.cif]

##############################################################################
#                                                                            #
# This CIF contains the data in a paper accepted for publication in          #
# Acta Crystallographica Section E. It conforms to the requirements of       #
# Notes for Authors for Acta Crystallographica Section E, and has been       #
# peer reviewed under the auspices of the IUCr Commission on Journals.       #
#                                                                            #
# Full details of the Crystallographic Information File format               #
# are given in the paper "The Crystallographic Information File (CIF):       #
# a New Standard Archive File for Crystallography" by S. R. Hall, F. H.      #
# Allen and I. D. Brown [Acta Cryst. (1991), A47, 655-685].                  #
#                                                                            #
# The current version of the core CIF dictionary is obtainable from          #
# ftp://ftp.iucr.org/pub/cif_core.dic.                                       #
#                                                                            #
# Software is freely available for graphical display of the structure(s)     #
# in this CIF. For information consult the CIF software page                 #
# http://www.iucr.org/resources/cif/software.                                #
#                                                                            #
# This file may be used for bona fide research purposes within the           #
# scientific community so long as proper attribution is given to the journal # 
# article from which it was obtained.                                        #
#                                                                            #
##############################################################################
data_I
_audit_creation_method     SHELXL97
_chemical_name_systematic
;
<i>N</i>,<i>N</i>'-Bis(2-azaniumylbenzyl)ethane-1,2-diaminium tetrachloride
;
_chemical_name_common     ?
_chemical_formula_moiety     'C16 H26 N4 4+, 4(Cl -)'
_chemical_formula_sum     'C16 H26 Cl4 N4'
_chemical_formula_iupac     'C16 H26 N4 4+, 4Cl -'
_chemical_formula_weight     416.21
_chemical_melting_point     ?
_symmetry_cell_setting     triclinic
_symmetry_space_group_name_H-M     'P -1'
_symmetry_space_group_name_Hall     '-P 1'
loop_
    _symmetry_equiv_pos_as_xyz
    'x, y, z'
    '-x, -y, -z'
_cell_length_a     8.6827(13)
_cell_length_b     11.4831(17)
_cell_length_c     11.7317(17)
_cell_angle_alpha     117.773(10)
_cell_angle_beta     101.826(14)
_cell_angle_gamma     94.387(16)
_cell_volume     992.8(3)
_cell_formula_units_Z     2
_cell_measurement_reflns_used     100
_cell_measurement_theta_min     4.83
_cell_measurement_theta_max     12.40
_cell_measurement_temperature     298.0(10)
_exptl_crystal_description     Irregular
_exptl_crystal_colour     yellow
_exptl_crystal_size_max     0.40
_exptl_crystal_size_mid     0.22
_exptl_crystal_size_min     0.18
_exptl_crystal_density_diffrn     1.392
_exptl_crystal_density_meas     ?
_exptl_crystal_density_method     'not measured'
_exptl_crystal_F_000     436
_exptl_absorpt_coefficient_mu     0.602
_exptl_absorpt_correction_type     psi-scan
_exptl_absorpt_process_details     '(XSCANS; Siemens, 1996)'
_exptl_absorpt_correction_T_min     0.55183
_exptl_absorpt_correction_T_max     0.60704
_exptl_special_details     ?
_diffrn_ambient_temperature     298.0(10)
_diffrn_radiation_type     MoK\a
_diffrn_radiation_wavelength     0.71073
_diffrn_radiation_source     'fine-focus sealed tube'
_diffrn_radiation_monochromator     graphite
_diffrn_measurement_device_type     'Siemens P4'
_diffrn_measurement_method     '\w scans'
_diffrn_detector_area_resol_mean     ?
_diffrn_reflns_number     6618
_diffrn_reflns_av_R_equivalents     0.0292
_diffrn_reflns_av_sigmaI/netI     0.0371
_diffrn_reflns_theta_min     2.04
_diffrn_reflns_theta_max     26.37
_diffrn_reflns_theta_full     26.37
_diffrn_measured_fraction_theta_max     0.991
_diffrn_measured_fraction_theta_full     0.991
_diffrn_reflns_limit_h_min     -10
_diffrn_reflns_limit_h_max     5
_diffrn_reflns_limit_k_min     -13
_diffrn_reflns_limit_k_max     13
_diffrn_reflns_limit_l_min     -14
_diffrn_reflns_limit_l_max     14
_diffrn_standards_number     2
_diffrn_standards_interval_count     98
_diffrn_standards_interval_time     ?
_diffrn_standards_decay_%     1.5
loop_
    _diffrn_standard_refln_index_h
    _diffrn_standard_refln_index_k
    _diffrn_standard_refln_index_l
    -1 0 -2
    -1 -2 0
_refine_special_details     ?
_reflns_number_total     4022
_reflns_number_gt     3185
_reflns_threshold_expression     I>2\s(I)
_refine_ls_structure_factor_coef     Fsqd
_refine_ls_matrix_type     full
_refine_ls_R_factor_all     0.0469
_refine_ls_R_factor_gt     0.0326
_refine_ls_wR_factor_gt     0.0791
_refine_ls_wR_factor_ref     0.0895
_refine_ls_goodness_of_fit_ref     1.064
_refine_ls_restrained_S_all     1.064
_refine_ls_number_reflns     4022
_refine_ls_number_parameters     219
_refine_ls_number_restraints     0
_refine_ls_number_constraints     0
_refine_ls_hydrogen_treatment     constr
_refine_ls_weighting_scheme     calc
_refine_ls_weighting_details
         'calc w=1/[\s^2^(Fo^2^)+(0.0329P)^2^+0.4207P] where P=(Fo^2^+2Fc^2^)/3'
_atom_sites_solution_hydrogens     geom
_atom_sites_solution_primary     direct
_atom_sites_solution_secondary     difmap
_refine_ls_shift/su_max     0.001
_refine_ls_shift/su_mean     0.000
_refine_diff_density_max     0.305
_refine_diff_density_min     -0.261
_refine_ls_extinction_method     none
_refine_ls_extinction_coef     ?
loop_
    _atom_type_symbol
    _atom_type_description
    _atom_type_scat_dispersion_real
    _atom_type_scat_dispersion_imag
    _atom_type_scat_source
    'C' 'C' 0.0033 0.0016
                         'International Tables Vol C Tables 4.2.6.8 and 6.1.1.4'
    'H' 'H' 0.0000 0.0000
                         'International Tables Vol C Tables 4.2.6.8 and 6.1.1.4'
    'N' 'N' 0.0061 0.0033
                         'International Tables Vol C Tables 4.2.6.8 and 6.1.1.4'
    'Cl' 'Cl' 0.1484 0.1585
                         'International Tables Vol C Tables 4.2.6.8 and 6.1.1.4'
_computing_data_collection     'XSCANS (Siemens, 1996)'
_computing_cell_refinement     'XSCANS (Siemens, 1996)'
_computing_data_reduction     'XSCANS (Siemens, 1996)'
_computing_structure_solution     'SHELXTL-Plus (Sheldrick, 2008)'
_computing_structure_refinement     'SHELXTL-Plus (Sheldrick, 2008)'
_computing_molecular_graphics
;
SHELXTL-Plus (Sheldrick, 2008) and Mercury (Macrae <i>et al.</i>,
2006)
;
_computing_publication_material     'SHELXTL-Plus (Sheldrick, 2008)'
loop_
    _atom_site_type_symbol
    _atom_site_label
    _atom_site_fract_x
    _atom_site_fract_y
    _atom_site_fract_z
    _atom_site_U_iso_or_equiv
    _atom_site_adp_type
    _atom_site_calc_flag
    _atom_site_refinement_flags
    _atom_site_occupancy
    _atom_site_symmetry_multiplicity
    _atom_site_disorder_assembly
    _atom_site_disorder_group
    Cl Cl1 0.64430(7) 0.88174(6) 0.41424(6) 0.04766(16) Uani d . 1 1 . .
    Cl Cl2 1.08774(6) 0.74843(6) 0.69409(5) 0.03914(14) Uani d . 1 1 . .
    Cl Cl3 0.45844(6) 0.37199(6) 0.07026(6) 0.04107(14) Uani d . 1 1 . .
    Cl Cl4 0.25755(6) 0.58183(5) 0.34958(5) 0.03896(14) Uani d . 1 1 . .
    N N1 0.36517(19) 0.85610(16) 0.61340(16) 0.0315(4) Uani d . 1 1 . .
    H H1A 0.3793 0.7855 0.5426 0.047 Uiso calc R 1 1 . .
    H H1B 0.3539 0.9227 0.5954 0.047 Uiso calc R 1 1 . .
    H H1C 0.2774 0.8333 0.6324 0.047 Uiso calc R 1 1 . .
    C C2 0.5048(2) 0.90023(19) 0.72836(18) 0.0273(4) Uani d . 1 1 . .
    C C3 0.5098(2) 1.0198(2) 0.8409(2) 0.0331(4) Uani d . 1 1 . .
    H H3A 0.4282 1.0676 0.8404 0.040 Uiso calc R 1 1 . .
    C C4 0.6361(3) 1.0679(2) 0.95391(19) 0.0357(5) Uani d . 1 1 . .
    H H4A 0.6396 1.1480 1.0301 0.043 Uiso calc R 1 1 . .
    C C5 0.7571(3) 0.9971(2) 0.9539(2) 0.0389(5) Uani d . 1 1 . .
    H H5A 0.8440 1.0303 1.0293 0.047 Uiso calc R 1 1 . .
    C C6 0.7488(2) 0.8769(2) 0.8416(2) 0.0346(4) Uani d . 1 1 . .
    H H6A 0.8301 0.8290 0.8430 0.042 Uiso calc R 1 1 . .
    C C7 0.6222(2) 0.82504(19) 0.72644(18) 0.0267(4) Uani d . 1 1 . .
    C C8 0.6184(2) 0.68997(19) 0.61126(19) 0.0288(4) Uani d . 1 1 . .
    H H8A 0.5107 0.6538 0.5511 0.035 Uiso calc R 1 1 . .
    H H8B 0.6449 0.6291 0.6448 0.035 Uiso calc R 1 1 . .
    N N9 0.73471(18) 0.69858(16) 0.53534(15) 0.0264(3) Uani d . 1 1 . .
    H H9A 0.7130 0.7584 0.5081 0.032 Uiso calc R 1 1 . .
    H H9B 0.8349 0.7287 0.5905 0.032 Uiso calc R 1 1 . .
    C C10 0.7277(2) 0.5675(2) 0.41706(19) 0.0324(4) Uani d . 1 1 . .
    H H10A 0.6176 0.5286 0.3625 0.039 Uiso calc R 1 1 . .
    H H10B 0.7667 0.5060 0.4461 0.039 Uiso calc R 1 1 . .
    C C11 0.8301(2) 0.5883(2) 0.33596(19) 0.0328(4) Uani d . 1 1 . .
    H H11A 0.7965 0.6555 0.3135 0.039 Uiso calc R 1 1 . .
    H H11B 0.9415 0.6209 0.3886 0.039 Uiso calc R 1 1 . .
    N N12 0.81500(19) 0.46002(16) 0.21081(15) 0.0279(3) Uani d . 1 1 . .
    H H12A 0.7116 0.4172 0.1753 0.034 Uiso calc R 1 1 . .
    H H12B 0.8728 0.4068 0.2305 0.034 Uiso calc R 1 1 . .
    C C13 0.8726(2) 0.48425(19) 0.11018(18) 0.0284(4) Uani d . 1 1 . .
    H H13A 0.9760 0.5452 0.1541 0.034 Uiso calc R 1 1 . .
    H H13B 0.7979 0.5273 0.0770 0.034 Uiso calc R 1 1 . .
    C C14 0.8885(2) 0.35751(19) -0.00620(18) 0.0267(4) Uani d . 1 1 . .
    C C15 1.0288(2) 0.3081(2) 0.0064(2) 0.0326(4) Uani d . 1 1 . .
    H H15A 1.1068 0.3510 0.0883 0.039 Uiso calc R 1 1 . .
    C C16 1.0547(3) 0.1976(2) -0.0991(2) 0.0392(5) Uani d . 1 1 . .
    H H16A 1.1503 0.1675 -0.0886 0.047 Uiso calc R 1 1 . .
    C C17 0.9393(3) 0.1313(2) -0.2207(2) 0.0409(5) Uani d . 1 1 . .
    H H17A 0.9566 0.0561 -0.2919 0.049 Uiso calc R 1 1 . .
    C C18 0.7979(3) 0.1767(2) -0.2363(2) 0.0351(5) Uani d . 1 1 . .
    H H18A 0.7195 0.1322 -0.3179 0.042 Uiso calc R 1 1 . .
    C C19 0.7740(2) 0.28834(19) -0.13001(18) 0.0273(4) Uani d . 1 1 . .
    N N20 0.62423(19) 0.33434(17) -0.15287(16) 0.0337(4) Uani d . 1 1 . .
    H H20A 0.5555 0.2703 -0.2285 0.051 Uiso calc R 1 1 . .
    H H20B 0.6441 0.4080 -0.1592 0.051 Uiso calc R 1 1 . .
    H H20C 0.5819 0.3528 -0.0848 0.051 Uiso calc R 1 1 . .
loop_
    _atom_site_aniso_label
    _atom_site_aniso_U_11
    _atom_site_aniso_U_22
    _atom_site_aniso_U_33
    _atom_site_aniso_U_12
    _atom_site_aniso_U_13
    _atom_site_aniso_U_23
    Cl1 0.0568(3) 0.0335(3) 0.0427(3) 0.0081(2) -0.0071(2) 0.0193(2)
    Cl2 0.0314(3) 0.0470(3) 0.0387(3) 0.0066(2) 0.0051(2) 0.0229(2)
    Cl3 0.0302(3) 0.0403(3) 0.0467(3) 0.0091(2) 0.0124(2) 0.0157(2)
    Cl4 0.0450(3) 0.0356(3) 0.0309(3) 0.0085(2) 0.0039(2) 0.0146(2)
    N1 0.0307(8) 0.0285(9) 0.0344(9) 0.0088(7) 0.0062(7) 0.0155(7)
    C2 0.0294(9) 0.0283(10) 0.0267(9) 0.0065(8) 0.0096(7) 0.0146(8)
    C3 0.0380(11) 0.0281(10) 0.0352(11) 0.0099(8) 0.0145(9) 0.0149(9)
    C4 0.0490(12) 0.0269(10) 0.0258(10) 0.0045(9) 0.0149(9) 0.0074(8)
    C5 0.0411(12) 0.0405(12) 0.0281(10) 0.0028(9) 0.0028(9) 0.0148(9)
    C6 0.0354(11) 0.0372(11) 0.0302(10) 0.0109(9) 0.0074(8) 0.0158(9)
    C7 0.0296(10) 0.0264(10) 0.0257(9) 0.0065(8) 0.0097(7) 0.0131(8)
    C8 0.0306(10) 0.0284(10) 0.0292(10) 0.0099(8) 0.0104(8) 0.0141(8)
    N9 0.0275(8) 0.0271(8) 0.0228(7) 0.0075(6) 0.0053(6) 0.0112(7)
    C10 0.0369(11) 0.0286(10) 0.0265(9) 0.0091(8) 0.0104(8) 0.0085(8)
    C11 0.0356(10) 0.0274(10) 0.0286(10) 0.0052(8) 0.0105(8) 0.0078(8)
    N12 0.0306(8) 0.0273(8) 0.0256(8) 0.0083(7) 0.0081(6) 0.0123(7)
    C13 0.0292(10) 0.0307(10) 0.0236(9) 0.0038(8) 0.0070(7) 0.0126(8)
    C14 0.0259(9) 0.0289(10) 0.0257(9) 0.0046(7) 0.0071(7) 0.0139(8)
    C15 0.0276(10) 0.0385(11) 0.0310(10) 0.0070(8) 0.0044(8) 0.0180(9)
    C16 0.0325(11) 0.0432(12) 0.0438(12) 0.0153(9) 0.0114(9) 0.0216(10)
    C17 0.0486(13) 0.0348(12) 0.0370(11) 0.0171(10) 0.0182(10) 0.0121(10)
    C18 0.0365(11) 0.0370(11) 0.0257(10) 0.0058(9) 0.0051(8) 0.0122(9)
    C19 0.0270(9) 0.0318(10) 0.0263(9) 0.0081(8) 0.0084(7) 0.0162(8)
    N20 0.0297(9) 0.0356(9) 0.0307(9) 0.0081(7) 0.0022(7) 0.0146(8)
_geom_special_details     ?
loop_
    _geom_bond_atom_site_label_1
    _geom_bond_atom_site_label_2
    _geom_bond_site_symmetry_2
    _geom_bond_distance
    _geom_bond_publ_flag
    N1 C2 . 1.464(2) ?
    N1 H1A . 0.8900 ?
    N1 H1B . 0.8900 ?
    N1 H1C . 0.8900 ?
    C2 C3 . 1.382(3) ?
    C2 C7 . 1.383(3) ?
    C3 C4 . 1.376(3) ?
    C3 H3A . 0.9300 ?
    C4 C5 . 1.377(3) ?
    C4 H4A . 0.9300 ?
    C5 C6 . 1.378(3) ?
    C5 H5A . 0.9300 ?
    C6 C7 . 1.389(3) ?
    C6 H6A . 0.9300 ?
    C7 C8 . 1.501(3) ?
    C8 N9 . 1.503(2) ?
    C8 H8A . 0.9700 ?
    C8 H8B . 0.9700 ?
    N9 C10 . 1.484(2) ?
    N9 H9A . 0.9000 ?
    N9 H9B . 0.9000 ?
    C10 C11 . 1.510(3) ?
    C10 H10A . 0.9700 ?
    C10 H10B . 0.9700 ?
    C11 N12 . 1.490(2) ?
    C11 H11A . 0.9700 ?
    C11 H11B . 0.9700 ?
    N12 C13 . 1.499(2) ?
    N12 H12A . 0.9000 ?
    N12 H12B . 0.9000 ?
    C13 C14 . 1.502(3) ?
    C13 H13A . 0.9700 ?
    C13 H13B . 0.9700 ?
    C14 C15 . 1.392(3) ?
    C14 C19 . 1.393(3) ?
    C15 C16 . 1.374(3) ?
    C15 H15A . 0.9300 ?
    C16 C17 . 1.380(3) ?
    C16 H16A . 0.9300 ?
    C17 C18 . 1.381(3) ?
    C17 H17A . 0.9300 ?
    C18 C19 . 1.378(3) ?
    C18 H18A . 0.9300 ?
    C19 N20 . 1.462(2) ?
    N20 H20A . 0.8900 ?
    N20 H20B . 0.8900 ?
    N20 H20C . 0.8900 ?
loop_
    _geom_angle_atom_site_label_1
    _geom_angle_atom_site_label_2
    _geom_angle_atom_site_label_3
    _geom_angle_site_symmetry_1
    _geom_angle_site_symmetry_3
    _geom_angle
    _geom_angle_publ_flag
    C2 N1 H1A . . 109.5 ?
    C2 N1 H1B . . 109.5 ?
    H1A N1 H1B . . 109.5 ?
    C2 N1 H1C . . 109.5 ?
    H1A N1 H1C . . 109.5 ?
    H1B N1 H1C . . 109.5 ?
    C3 C2 C7 . . 121.74(18) ?
    C3 C2 N1 . . 115.98(17) ?
    C7 C2 N1 . . 122.25(17) ?
    C4 C3 C2 . . 119.74(19) ?
    C4 C3 H3A . . 120.1 ?
    C2 C3 H3A . . 120.1 ?
    C3 C4 C5 . . 119.89(19) ?
    C3 C4 H4A . . 120.1 ?
    C5 C4 H4A . . 120.1 ?
    C4 C5 C6 . . 119.60(19) ?
    C4 C5 H5A . . 120.2 ?
    C6 C5 H5A . . 120.2 ?
    C5 C6 C7 . . 121.89(19) ?
    C5 C6 H6A . . 119.1 ?
    C7 C6 H6A . . 119.1 ?
    C2 C7 C6 . . 117.10(17) ?
    C2 C7 C8 . . 124.54(17) ?
    C6 C7 C8 . . 118.31(17) ?
    C7 C8 N9 . . 111.55(16) ?
    C7 C8 H8A . . 109.3 ?
    N9 C8 H8A . . 109.3 ?
    C7 C8 H8B . . 109.3 ?
    N9 C8 H8B . . 109.3 ?
    H8A C8 H8B . . 108.0 ?
    C10 N9 C8 . . 112.63(15) ?
    C10 N9 H9A . . 109.1 ?
    C8 N9 H9A . . 109.1 ?
    C10 N9 H9B . . 109.1 ?
    C8 N9 H9B . . 109.1 ?
    H9A N9 H9B . . 107.8 ?
    N9 C10 C11 . . 109.22(16) ?
    N9 C10 H10A . . 109.8 ?
    C11 C10 H10A . . 109.8 ?
    N9 C10 H10B . . 109.8 ?
    C11 C10 H10B . . 109.8 ?
    H10A C10 H10B . . 108.3 ?
    N12 C11 C10 . . 110.36(16) ?
    N12 C11 H11A . . 109.6 ?
    C10 C11 H11A . . 109.6 ?
    N12 C11 H11B . . 109.6 ?
    C10 C11 H11B . . 109.6 ?
    H11A C11 H11B . . 108.1 ?
    C11 N12 C13 . . 111.41(15) ?
    C11 N12 H12A . . 109.3 ?
    C13 N12 H12A . . 109.3 ?
    C11 N12 H12B . . 109.3 ?
    C13 N12 H12B . . 109.3 ?
    H12A N12 H12B . . 108.0 ?
    N12 C13 C14 . . 112.95(15) ?
    N12 C13 H13A . . 109.0 ?
    C14 C13 H13A . . 109.0 ?
    N12 C13 H13B . . 109.0 ?
    C14 C13 H13B . . 109.0 ?
    H13A C13 H13B . . 107.8 ?
    C15 C14 C19 . . 117.02(17) ?
    C15 C14 C13 . . 118.84(17) ?
    C19 C14 C13 . . 124.07(17) ?
    C16 C15 C14 . . 121.56(18) ?
    C16 C15 H15A . . 119.2 ?
    C14 C15 H15A . . 119.2 ?
    C15 C16 C17 . . 120.13(19) ?
    C15 C16 H16A . . 119.9 ?
    C17 C16 H16A . . 119.9 ?
    C16 C17 C18 . . 119.84(19) ?
    C16 C17 H17A . . 120.1 ?
    C18 C17 H17A . . 120.1 ?
    C19 C18 C17 . . 119.46(19) ?
    C19 C18 H18A . . 120.3 ?
    C17 C18 H18A . . 120.3 ?
    C18 C19 C14 . . 121.98(18) ?
    C18 C19 N20 . . 117.28(17) ?
    C14 C19 N20 . . 120.72(16) ?
    C19 N20 H20A . . 109.5 ?
    C19 N20 H20B . . 109.5 ?
    H20A N20 H20B . . 109.5 ?
    C19 N20 H20C . . 109.5 ?
    H20A N20 H20C . . 109.5 ?
    H20B N20 H20C . . 109.5 ?
loop_
    _geom_torsion_atom_site_label_1
    _geom_torsion_atom_site_label_2
    _geom_torsion_atom_site_label_3
    _geom_torsion_atom_site_label_4
    _geom_torsion_site_symmetry_1
    _geom_torsion_site_symmetry_2
    _geom_torsion_site_symmetry_3
    _geom_torsion_site_symmetry_4
    _geom_torsion
    _geom_torsion_publ_flag
    C7 C2 C3 C4 . . . . 1.4(3) ?
    N1 C2 C3 C4 . . . . 179.35(17) ?
    C2 C3 C4 C5 . . . . 0.4(3) ?
    C3 C4 C5 C6 . . . . -1.6(3) ?
    C4 C5 C6 C7 . . . . 1.0(3) ?
    C3 C2 C7 C6 . . . . -1.9(3) ?
    N1 C2 C7 C6 . . . . -179.74(17) ?
    C3 C2 C7 C8 . . . . 175.54(18) ?
    N1 C2 C7 C8 . . . . -2.3(3) ?
    C5 C6 C7 C2 . . . . 0.7(3) ?
    C5 C6 C7 C8 . . . . -176.90(19) ?
    C2 C7 C8 N9 . . . . 105.5(2) ?
    C6 C7 C8 N9 . . . . -77.2(2) ?
    C7 C8 N9 C10 . . . . -177.27(15) ?
    C8 N9 C10 C11 . . . . 172.08(16) ?
    N9 C10 C11 N12 . . . . -175.50(15) ?
    C10 C11 N12 C13 . . . . 162.72(16) ?
    C11 N12 C13 C14 . . . . 169.22(16) ?
    N12 C13 C14 C15 . . . . -84.1(2) ?
    N12 C13 C14 C19 . . . . 99.1(2) ?
    C19 C14 C15 C16 . . . . 1.2(3) ?
    C13 C14 C15 C16 . . . . -175.81(19) ?
    C14 C15 C16 C17 . . . . -1.1(3) ?
    C15 C16 C17 C18 . . . . 0.4(3) ?
    C16 C17 C18 C19 . . . . 0.2(3) ?
    C17 C18 C19 C14 . . . . -0.1(3) ?
    C17 C18 C19 N20 . . . . 178.41(19) ?
    C15 C14 C19 C18 . . . . -0.6(3) ?
    C13 C14 C19 C18 . . . . 176.23(18) ?
    C15 C14 C19 N20 . . . . -179.02(17) ?
    C13 C14 C19 N20 . . . . -2.2(3) ?
loop_
    _geom_hbond_atom_site_label_D
    _geom_hbond_atom_site_label_H
    _geom_hbond_atom_site_label_A
    _geom_hbond_site_symmetry_A
    _geom_hbond_distance_DH
    _geom_hbond_distance_HA
    _geom_hbond_distance_DA
    _geom_hbond_angle_DHA
    _geom_hbond_publ_flag
    N1 H1A Cl4 . 0.89 2.33 3.1067(18) 146.1 yes
    N1 H1B Cl1 2_676 0.89 2.30 3.1798(18) 169.9 yes
    N1 H1C Cl2 1_455 0.89 2.26 3.1301(18) 167.4 yes
    N9 H9A Cl1 . 0.90 2.21 3.1046(17) 172.3 yes
    N9 H9B Cl2 . 0.90 2.22 3.0968(17) 165.1 yes
    N12 H12A Cl3 . 0.90 2.18 3.0333(18) 158.8 yes
    N12 H12B Cl2 2_766 0.90 2.35 3.1779(17) 153.2 yes
    N20 H20A Cl1 2_665 0.89 2.29 3.1764(19) 173.3 yes
    N20 H20B Cl3 2_665 0.89 2.56 3.2305(18) 133.2 yes
    N20 H20C Cl3 . 0.89 2.23 3.1139(18) 172.7 yes
_iucr_refine_instructions_details
;
TITL LEDAHE5B in P-1
CELL 0.71073   8.6827  11.4831  11.7317 117.773 101.826  94.387
ZERR    2.00   0.0013   0.0017   0.0017   0.010   0.014   0.016
LATT  1
SFAC C H N CL
UNIT 32 52 8 8
TEMP 21
L.S. 12
BOND $H
SHEL 100 .8
ACTA
CONF
EQIV $1  -x+1, -y+2, -z+1
EQIV $2   x-1, y, z
EQIV $3  -x+2, -y+1, -z+1
EQIV $4  -x+1, -y+1, -z
HTAB N1  Cl4
HTAB N1  Cl1_$1
HTAB N1  Cl2_$2
HTAB N9  Cl1
HTAB N9  Cl2
HTAB N12  Cl3
HTAB N12  Cl2_$3
HTAB N20  Cl1_$4
HTAB N20  Cl3_$4
HTAB N20  Cl3
FMAP 2
PLAN 10
WGHT    0.032900    0.420700
FVAR       0.38254
CL1   4    0.644299    0.881741    0.414245    11.00000    0.05683    0.03354 =
         0.04271    0.01930   -0.00711    0.00812
CL2   4    1.087738    0.748430    0.694094    11.00000    0.03142    0.04703 =
         0.03867    0.02285    0.00512    0.00658
CL3   4    0.458438    0.371989    0.070256    11.00000    0.03022    0.04031 =
         0.04671    0.01567    0.01240    0.00907
CL4   4    0.257551    0.581829    0.349582    11.00000    0.04501    0.03563 =
         0.03086    0.01463    0.00394    0.00846
N1    3    0.365173    0.856103    0.613401    11.00000    0.03066    0.02847 =
         0.03442    0.01549    0.00618    0.00877
AFIX 137
H1A   2    0.379296    0.785506    0.542554    11.00000   -1.50000
H1B   2    0.353932    0.922653    0.595353    11.00000   -1.50000
H1C   2    0.277436    0.833329    0.632422    11.00000   -1.50000
AFIX   0
C2    1    0.504772    0.900229    0.728357    11.00000    0.02944    0.02825 =
         0.02665    0.01455    0.00959    0.00654
C3    1    0.509816    1.019808    0.840933    11.00000    0.03803    0.02806 =
         0.03518    0.01485    0.01446    0.00988
AFIX  43
H3A   2    0.428192    1.067628    0.840356    11.00000   -1.20000
AFIX   0
C4    1    0.636072    1.067874    0.953909    11.00000    0.04896    0.02689 =
         0.02579    0.00737    0.01487    0.00450
AFIX  43
H4A   2    0.639628    1.148020    1.030127    11.00000   -1.20000
AFIX   0
C5    1    0.757131    0.997131    0.953941    11.00000    0.04110    0.04054 =
         0.02808    0.01484    0.00275    0.00281
AFIX  43
H5A   2    0.844034    1.030334    1.029311    11.00000   -1.20000
AFIX   0
C6    1    0.748756    0.876856    0.841644    11.00000    0.03544    0.03716 =
         0.03017    0.01583    0.00737    0.01093
AFIX  43
H6A   2    0.830150    0.828983    0.843004    11.00000   -1.20000
AFIX   0
C7    1    0.622209    0.825040    0.726436    11.00000    0.02958    0.02640 =
         0.02568    0.01311    0.00971    0.00652
C8    1    0.618379    0.689973    0.611264    11.00000    0.03063    0.02836 =
         0.02924    0.01407    0.01044    0.00993
AFIX  23
H8A   2    0.510740    0.653801    0.551139    11.00000   -1.20000
H8B   2    0.644928    0.629071    0.644799    11.00000   -1.20000
AFIX   0
N9    3    0.734713    0.698582    0.535343    11.00000    0.02745    0.02710 =
         0.02281    0.01118    0.00527    0.00747
AFIX  23
H9A   2    0.712980    0.758445    0.508113    11.00000   -1.20000
H9B   2    0.834921    0.728676    0.590498    11.00000   -1.20000
AFIX   0
C10   1    0.727741    0.567457    0.417062    11.00000    0.03690    0.02859 =
         0.02652    0.00852    0.01037    0.00911
AFIX  23
H10A  2    0.617599    0.528572    0.362530    11.00000   -1.20000
H10B  2    0.766732    0.506033    0.446068    11.00000   -1.20000
AFIX   0
C11   1    0.830108    0.588334    0.335961    11.00000    0.03556    0.02737 =
         0.02856    0.00781    0.01047    0.00518
AFIX  23
H11A  2    0.796461    0.655455    0.313510    11.00000   -1.20000
H11B  2    0.941467    0.620875    0.388613    11.00000   -1.20000
AFIX   0
N12   3    0.814999    0.460016    0.210806    11.00000    0.03056    0.02734 =
         0.02563    0.01229    0.00806    0.00828
AFIX  23
H12A  2    0.711572    0.417190    0.175283    11.00000   -1.20000
H12B  2    0.872832    0.406777    0.230466    11.00000   -1.20000
AFIX   0
C13   1    0.872580    0.484246    0.110185    11.00000    0.02921    0.03068 =
         0.02364    0.01257    0.00699    0.00381
AFIX  23
H13A  2    0.976048    0.545249    0.154084    11.00000   -1.20000
H13B  2    0.797920    0.527280    0.076994    11.00000   -1.20000
AFIX   0
C14   1    0.888469    0.357508   -0.006205    11.00000    0.02585    0.02887 =
         0.02575    0.01393    0.00714    0.00457
C15   1    1.028800    0.308148    0.006443    11.00000    0.02758    0.03849 =
         0.03102    0.01804    0.00444    0.00702
AFIX  43
H15A  2    1.106839    0.350979    0.088265    11.00000   -1.20000
AFIX   0
C16   1    1.054734    0.197648   -0.099099    11.00000    0.03254    0.04324 =
         0.04377    0.02159    0.01141    0.01526
AFIX  43
H16A  2    1.150287    0.167527   -0.088584    11.00000   -1.20000
AFIX   0
C17   1    0.939271    0.131274   -0.220675    11.00000    0.04856    0.03483 =
         0.03699    0.01211    0.01816    0.01713
AFIX  43
H17A  2    0.956621    0.056147   -0.291908    11.00000   -1.20000
AFIX   0
C18   1    0.797935    0.176667   -0.236304    11.00000    0.03652    0.03696 =
         0.02569    0.01220    0.00510    0.00579
AFIX  43
H18A  2    0.719504    0.132245   -0.317901    11.00000   -1.20000
AFIX   0
C19   1    0.774014    0.288344   -0.130006    11.00000    0.02699    0.03182 =
         0.02633    0.01620    0.00841    0.00813
N20   3    0.624229    0.334340   -0.152871    11.00000    0.02974    0.03563 =
         0.03073    0.01464    0.00222    0.00814
AFIX 137
H20A  2    0.555508    0.270285   -0.228515    11.00000   -1.50000
H20B  2    0.644056    0.407991   -0.159217    11.00000   -1.50000
H20C  2    0.581922    0.352753   -0.084803    11.00000   -1.50000
HKLF 4
REM  LEDAHE5B in P-1
REM R1 =  0.0326 for   3185 Fo > 4sig(Fo)  and  0.0469 for all   4022 data
REM    219 parameters refined using      0 restraints
END
WGHT      0.0310      0.4245
REM Highest difference peak  0.305,  deepest hole -0.261,  1-sigma level  0.052
Q1    1   1.0254 -0.0991 -0.5037  11.00000  0.05    0.30
Q2    1   1.0678  0.8019  0.6644  11.00000  0.05    0.25
Q3    1   0.8278  0.3141 -0.0567  11.00000  0.05    0.24
Q4    1   0.5776  0.8810  0.7102  11.00000  0.05    0.24
Q5    1   0.6820  0.8513  0.3484  11.00000  0.05    0.22
Q6    1   0.8824  0.1730 -0.2313  11.00000  0.05    0.21
Q7    1   0.6517  0.8436  0.7888  11.00000  0.05    0.20
Q8    1   0.5050  0.9423  0.7834  11.00000  0.05    0.20
Q9    1   0.6272  0.7706  0.6861  11.00000  0.05    0.19
Q10   1   0.8697  0.4175  0.0405  11.00000  0.05    0.19
;
data_global
_journal_date_recd_electronic     2011-10-24
_journal_date_accepted     2011-10-31
_journal_name_full     'Acta Crystallographica, Section E'
_journal_year     2011
_journal_volume     67
_journal_issue     12
_journal_page_first     o3237
_journal_page_last     o3238
_journal_paper_category     QO
_journal_coeditor_code     FJ2472
_publ_contact_author_name     'Sylvain Bernes'
_publ_contact_author_address
;
DEP Facultad de Ciencias Qu\'imicas, UANL
Guerrero y Progreso S/N
Col. Trevi\~no
64570 Monterrey, NL
Mexico
;
_publ_contact_author_email     sylvain_bernes@Hotmail.com
_publ_contact_author_fax     (+52)(81)82204918
_publ_contact_author_phone     (+52)(81)82204900x3460
_publ_section_title
;
<i>N</i>,<i>N</i>'-Bis(2-azaniumylbenzyl)ethane-1,2-diaminium tetrachloride
;
loop_
    _publ_author_name
    _publ_author_footnote
    _publ_author_address
    "Garza Rodr\'iguez, Luis \'Angel"
;
Current affiliation: Universidad Regiomontana, Monterrey, NL, Mexico.
;
;
Laboratorio de Qu\'imica Industrial, CELAES
Facultad de Ciencias Qu\'imicas, UANL
Pedro de Alba S/N
66451 San Nicol\'as de los Garza, NL
Mexico
;
    "Bern\`es, Sylvain" .
;
DEP Facultad de Ciencias Qu\'imicas, UANL
Guerrero y Progreso S/N
Col. Trevi\~no
64570 Monterrey, NL
Mexico
;
    "Elizondo Mart\'inez, Perla" .
;
Laboratorio de Qu\'imica Industrial, CELAES
Facultad de Ciencias Qu\'imicas, UANL
Pedro de Alba S/N
66451 San Nicol\'as de los Garza, NL
Mexico
;
    "N\'ajera Mart\'inez, Blanca" .
;
Laboratorio de Qu\'imica Industrial, CELAES
Facultad de Ciencias Qu\'imicas, UANL
Pedro de Alba S/N
66451 San Nicol\'as de los Garza, NL
Mexico
;
    "P\'erez Rodr\'iguez, Nancy" .
;
Laboratorio de Qu\'imica Industrial, CELAES
Facultad de Ciencias Qu\'imicas, UANL
Pedro de Alba S/N
66451 San Nicol\'as de los Garza, NL
Mexico
;
_exptl_special_details     ?
