# Supplementary material for: N,N′-Bis(2-aza­niumylbenz­yl)ethane-1,2-diaminium tetra­chloride
Source: Acta Crystallogr Sect E Struct Rep Online. 2011 Nov 9;67(Pt 12):o3237–8. doi: 10.1107/S1600536811045880 (PMC3238896; doi:10.1107/S1600536811045880)
Supplement: Supplementary file 2 [file e-67-o3237-Isup2.hkl]

# 
# h,k,l, Fc-squared, Fo-squared, sigma(Fo-squared) and status flag 
# 
data_I
_shelx_title ' LEDAHE5B in P-1' 
_shelx_refln_list_code          4 
_shelx_F_calc_maximum      162.51 
_exptl_crystal_F_000       436.00 
_reflns_d_resolution_high  0.8000 
 
loop_ 
 _symmetry_equiv_pos_as_xyz 
 'x, y, z' 
 '-x, -y, -z' 
 
_cell_length_a     8.6827 
_cell_length_b    11.4831 
_cell_length_c    11.7317 
_cell_angle_alpha 117.773 
_cell_angle_beta  101.826 
_cell_angle_gamma  94.387 
 
_shelx_F_squared_multiplier     1.000 
 
loop_ 
 _refln_index_h 
 _refln_index_k 
 _refln_index_l 
 _refln_F_squared_calc 
 _refln_F_squared_meas 
 _refln_F_squared_sigma 
 _refln_observed_status 
   1   0   0      917.13      806.72     14.35 o 
   2   0   0      826.51      703.69     19.95 o 
   3   0   0       16.57       18.57      1.48 o 
   4   0   0        0.89        0.12      1.30 o 
   5   0   0       69.53       67.31      3.76 o 
   6   0   0      329.80      331.90     16.40 o 
   7   0   0      599.80      615.08     18.38 o 
   8   0   0      326.87      340.03     10.52 o 
   9   0   0       18.60       17.97      3.76 o 
  10   0   0       64.42       62.53      7.24 o 
 -10   1   0        2.43       -1.03      2.73 o 
  -9   1   0      151.77      144.53      8.00 o 
  -8   1   0      182.36      183.14      8.20 o 
  -7   1   0        8.35       10.05      2.39 o 
  -6   1   0       85.61       74.35      4.03 o 
  -5   1   0       34.47       37.72      3.01 o 
  -4   1   0     1096.04      968.31     25.00 o 
  -3   1   0     1117.42     1201.60     27.44 o 
  -2   1   0      565.63      764.68     37.38 o 
  -1   1   0     1901.59     1840.49     44.52 o 
   0   1   0      783.77      736.29     12.78 o 
   1   1   0      430.82      393.78     11.07 o 
   2   1   0     5014.90     5450.73    166.46 o 
   3   1   0     1211.45     1303.21     28.01 o 
   4   1   0        8.12        0.68      3.52 o 
   5   1   0        0.28       -1.37      1.50 o 
   6   1   0      295.77      298.83     10.59 o 
   7   1   0     1679.83     1659.98     27.95 o 
   8   1   0       36.70       33.83      4.37 o 
   9   1   0      253.76      271.01     10.25 o 
  10   1   0       13.35       21.32      6.70 o 
 -10   2   0        1.20        2.05      2.80 o 
  -9   2   0        0.11       -1.57      3.01 o 
  -8   2   0       60.48       68.27      3.90 o 
  -7   2   0      144.30      137.42      5.19 o 
  -6   2   0      833.35      828.35     25.83 o 
  -5   2   0      214.83      223.79      9.36 o 
  -4   2   0     1742.75     1774.53     66.28 o 
  -3   2   0     2250.73     2417.89    106.29 o 
  -2   2   0     1235.15     1319.20     43.36 o 
  -1   2   0       26.35       29.48      1.39 o 
   0   2   0      222.68      209.25      5.40 o 
   1   2   0     2750.54     3050.75     39.25 o 
   2   2   0      579.80      561.27     21.08 o 
   3   2   0        0.63        1.53      1.21 o 
   4   2   0        7.41        9.32      1.55 o 
   5   2   0      268.16      275.80     10.46 o 
   6   2   0       22.01       21.80      2.87 o 
   7   2   0     1024.60     1103.74     20.77 o 
   8   2   0       22.55       25.83      4.37 o 
   9   2   0       15.40       11.34      4.17 o 
 -10   3   0       15.71       12.92      5.19 o 
  -9   3   0        0.90        3.08      2.94 o 
  -8   3   0      288.43      308.46     10.25 o 
  -7   3   0      290.68      293.22     12.57 o 
  -6   3   0      271.73      290.56     10.39 o 
  -5   3   0       73.70       82.27      3.96 o 
  -4   3   0      295.90      299.68     16.61 o 
  -3   3   0      169.48      119.86     10.01 o 
  -2   3   0      900.09      939.12     25.47 o 
  -1   3   0      642.30      586.55     15.44 o 
   0   3   0        7.57        7.80      3.96 o 
   1   3   0      486.65      570.45     14.57 o 
   2   3   0      483.92      468.45     15.24 o 
   3   3   0     1898.37     1743.24     62.39 o 
   4   3   0      582.44      654.13     19.40 o 
   5   3   0       41.46       50.57      3.62 o 
   6   3   0        1.00       -1.50      1.50 o 
   7   3   0        0.12       -0.55      2.46 o 
   8   3   0      328.83      333.20     10.73 o 
   9   3   0       88.20       89.38      6.83 o 
 -10   4   0      180.40      201.11     10.11 o 
  -9   4   0       13.35       14.69      3.83 o 
  -8   4   0       11.48        8.06      3.69 o 
  -7   4   0        1.86        7.93      3.28 o 
  -6   4   0      277.72      278.74      9.70 o 
  -5   4   0       25.19       33.83      3.08 o 
  -4   4   0        0.02        1.32      1.57 o 
  -3   4   0     1990.06     2123.67     80.33 o 
  -2   4   0        0.03        1.93      1.29 o 
  -1   4   0     6275.01     6026.54     71.65 o 
   0   4   0     2414.16     2529.01     39.94 o 
   1   4   0     1223.89     1318.97     37.17 o 
   2   4   0        5.25        7.18      1.50 o 
   3   4   0       22.95       23.15      2.77 o 
   4   4   0        9.95       10.36      2.08 o 
   5   4   0      309.47      299.99      9.64 o 
   6   4   0       61.58       49.75      3.96 o 
   7   4   0        3.14        6.70      2.73 o 
   8   4   0       52.08       41.62      5.74 o 
   9   4   0        8.69        1.64      3.49 o 
 -10   5   0        5.86        0.48      3.21 o 
  -9   5   0       10.53        8.88      3.49 o 
  -8   5   0       25.21       28.09      4.44 o 
  -7   5   0       99.77       85.08      4.51 o 
  -6   5   0        3.99        3.42      2.05 o 
  -5   5   0      493.81      513.05     20.91 o 
  -4   5   0      743.38      727.54     20.91 o 
  -3   5   0     1581.57     1664.19     30.56 o 
  -2   5   0       12.33        4.03      3.62 o 
  -1   5   0      638.67      657.61     25.42 o 
   0   5   0       23.92       31.21      5.02 o 
   1   5   0      755.69      743.33     38.47 o 
   2   5   0        0.82        9.07      2.73 o 
   3   5   0       58.91       79.24      3.06 o 
   4   5   0      356.93      388.87     22.35 o 
   5   5   0       33.68       38.40      3.62 o 
   6   5   0      151.66      174.05      8.34 o 
   7   5   0       51.44       47.56      5.26 o 
   8   5   0      221.66      234.25     10.59 o 
 -10   6   0        1.70        9.50      3.01 o 
  -9   6   0        7.72       10.39      3.35 o 
  -8   6   0       14.77       14.15      4.10 o 
  -7   6   0      193.55      200.01      6.01 o 
  -6   6   0       18.94       15.38      2.94 o 
  -5   6   0     1291.60     1248.33     28.50 o 
  -4   6   0      857.20      858.63     30.00 o 
  -3   6   0      129.50      137.17      4.27 o 
  -2   6   0      828.64      870.89     33.48 o 
  -1   6   0      331.27      332.96      8.45 o 
   0   6   0       54.27       34.12      5.16 o 
   1   6   0        1.66        1.96      1.43 o 
   2   6   0       16.28       17.44      2.08 o 
   3   6   0       72.13       76.47      3.20 o 
   4   6   0       50.20       51.21      4.68 o 
   5   6   0        2.64       -1.98      1.98 o 
   6   6   0      202.93      221.06      9.64 o 
   7   6   0       72.87       72.84      6.22 o 
   8   6   0       35.04       21.25      6.42 o 
  -9   7   0      233.91      216.96     10.18 o 
  -8   7   0      303.42      287.28     10.66 o 
  -7   7   0      410.25      389.30     11.55 o 
  -6   7   0       60.86       61.77      3.90 o 
  -5   7   0      434.67      446.43     15.79 o 
  -4   7   0     1615.30     1599.44     22.93 o 
  -3   7   0      336.51      346.82      9.12 o 
  -2   7   0      372.33      406.41     15.31 o 
  -1   7   0        0.89        2.09      1.57 o 
   0   7   0      568.61      583.90     37.75 o 
   1   7   0       66.03       63.74      3.21 o 
   2   7   0     1901.20     1918.67     49.51 o 
   3   7   0       83.15       85.13      3.27 o 
   4   7   0       21.86       24.77      5.09 o 
   5   7   0       49.62       52.71      4.17 o 
   6   7   0       39.50       36.76      5.88 o 
   7   7   0       63.45       57.13      6.22 o 
  -9   8   0       62.09       56.85      6.36 o 
  -8   8   0        5.37        0.89      3.62 o 
  -7   8   0       57.19       62.87      5.40 o 
  -6   8   0        0.51        1.85      3.14 o 
  -5   8   0     1037.49     1108.18     20.36 o 
  -4   8   0      264.16      257.47      5.62 o 
  -3   8   0        1.43        4.51      1.84 o 
  -2   8   0      840.10      853.35     52.51 o 
  -1   8   0      141.46      157.88      6.53 o 
   0   8   0      213.02      209.77      8.78 o 
   1   8   0        0.11        3.28      1.82 o 
   2   8   0      120.89      122.66      4.68 o 
   3   8   0      179.48      185.98      4.27 o 
   4   8   0       24.97       25.11      3.81 o 
   5   8   0       12.35        7.08      3.93 o 
   6   8   0        0.06        1.71      3.01 o 
  -8   9   0        1.54        4.85      3.55 o 
  -7   9   0        7.04        6.08      3.35 o 
  -6   9   0       18.23       14.28      5.06 o 
  -5   9   0       42.97       54.53      5.26 o 
  -4   9   0      157.23      158.50      5.64 o 
  -3   9   0       95.13       91.49      3.30 o 
  -2   9   0      536.83      559.71     11.01 o 
  -1   9   0       20.43       19.24      3.93 o 
   0   9   0       47.23       44.77      6.05 o 
   1   9   0        1.79        1.22      2.26 o 
   2   9   0      129.09      144.67      7.07 o 
   3   9   0      491.31      521.78      9.98 o 
   4   9   0       69.96       69.49      7.72 o 
   5   9   0       52.03       49.35      5.13 o 
  -8  10   0       47.81       27.27      6.77 o 
  -7  10   0        0.24        0.21      3.21 o 
  -6  10   0      128.99      135.71      8.41 o 
  -5  10   0      148.06      162.02      8.75 o 
  -4  10   0      289.74      301.84      7.90 o 
  -3  10   0        1.81        1.54      2.71 o 
  -2  10   0       12.20       10.65      3.02 o 
  -1  10   0        0.21        2.00      3.49 o 
   0  10   0       17.98       13.40      3.20 o 
   1  10   0      104.88       95.30      9.29 o 
   2  10   0       89.01       95.15      5.33 o 
   3  10   0        5.12        2.20      2.78 o 
   4  10   0       41.03       30.59      5.67 o 
  -7  11   0       31.24       42.85      7.24 o 
  -6  11   0       49.57       47.15      6.29 o 
  -5  11   0        0.63       -0.55      2.87 o 
  -4  11   0      106.80      107.68      5.56 o 
  -3  11   0       19.30       25.31     12.78 o 
  -2  11   0        0.06       -2.35      2.35 o 
  -1  11   0      117.48      119.95      5.69 o 
   0  11   0        2.24        0.13      2.93 o 
   1  11   0      246.44      241.73      7.83 o 
   2  11   0      202.83      210.49      7.46 o 
   3  11   0      230.00      232.31     12.61 o 
  -5  12   0       39.80       30.41      5.81 o 
  -4  12   0        3.71        3.58      3.13 o 
  -3  12   0        6.07        4.49      3.14 o 
  -2  12   0      135.92      131.61      6.33 o 
  -1  12   0       72.84       72.37      5.34 o 
   0  12   0        0.18        0.92      4.95 o 
   1  12   0        7.31        5.33      2.92 o 
   1 -13   1       25.84       11.54      8.41 o 
   2 -13   1       32.83       32.74      5.13 o 
   3 -13   1       30.45       25.69      5.71 o 
  -2 -12   1       53.30       43.94      6.83 o 
  -1 -12   1        6.43        5.48      6.94 o 
   0 -12   1       70.79       70.43      5.15 o 
   1 -12   1       42.86       36.27      4.44 o 
   2 -12   1       94.81       90.05      5.76 o 
   3 -12   1      157.70      153.75      6.67 o 
   4 -12   1       84.39       77.85      8.85 o 
   5 -12   1       90.27       84.10      5.84 o 
   6 -12   1        5.02       -3.01      3.42 o 
  -4 -11   1       30.55       25.87      5.11 o 
  -3 -11   1        6.97        4.03      3.37 o 
  -2 -11   1      145.48      159.19     11.17 o 
  -1 -11   1       20.97       16.35      4.00 o 
   0 -11   1      186.31      176.64      6.28 o 
   1 -11   1      237.17      240.93      7.57 o 
   2 -11   1       25.90       18.49      6.90 o 
   3 -11   1       91.26       83.59      4.85 o 
   4 -11   1      138.61      137.18      6.18 o 
   5 -11   1      198.77      204.84      7.29 o 
   6 -11   1       21.73       22.82      6.77 o 
   7 -11   1       70.22       58.43      6.49 o 
  -5 -10   1       34.38       18.26     10.11 o 
  -4 -10   1        4.93        2.49      3.08 o 
  -3 -10   1       33.71       36.61     13.26 o 
  -2 -10   1        4.83        2.15      2.42 o 
  -1 -10   1      381.00      406.39      8.67 o 
   0 -10   1      476.60      497.42      9.23 o 
   1 -10   1       20.72       14.75      3.38 o 
   2 -10   1      118.64      109.01     11.92 o 
   3 -10   1       99.68      111.02      7.55 o 
   4 -10   1       28.57       21.17      4.17 o 
   5 -10   1        0.34       -2.31      2.31 o 
   6 -10   1        1.34       -2.46      2.46 o 
   7 -10   1       13.98        3.08      4.92 o 
   8 -10   1        9.03       -1.30      3.35 o 
  -6  -9   1      114.04      112.68      8.95 o 
  -5  -9   1        5.47        3.35      5.19 o 
  -4  -9   1      192.57      201.29      6.91 o 
  -3  -9   1       95.95       95.31      5.22 o 
  -2  -9   1        0.18       -0.52      1.59 o 
  -1  -9   1      163.00      164.48      4.23 o 
   0  -9   1       78.19       80.30      5.06 o 
   1  -9   1      784.54      810.09     27.44 o 
   2  -9   1      649.09      698.20     18.14 o 
   3  -9   1       55.12       50.13     12.20 o 
   4  -9   1       14.09       17.46      2.05 o 
   5  -9   1        3.24       -0.78      3.76 o 
   6  -9   1      237.84      259.60     10.32 o 
   7  -9   1       67.89       77.63      6.15 o 
   8  -9   1       96.37       93.96      7.18 o 
  -7  -8   1      397.31      451.89     14.97 o 
  -6  -8   1      200.62      181.09     10.25 o 
  -5  -8   1       61.14       58.80      4.85 o 
  -4  -8   1       94.62       94.17     12.64 o 
  -3  -8   1      109.27      105.36      3.77 o 
  -2  -8   1       77.56       64.12      7.93 o 
  -1  -8   1      997.27     1002.48     38.27 o 
   0  -8   1       59.61       59.61      7.00 o 
   1  -8   1      150.79      152.14      4.82 o 
   2  -8   1       22.72       17.94      4.58 o 
   3  -8   1       69.63       64.69      2.95 o 
   4  -8   1      281.84      266.78      6.11 o 
   5  -8   1      434.95      435.21     14.42 o 
   6  -8   1        0.81        0.89      1.91 o 
   7  -8   1       61.16       68.81      6.22 o 
   8  -8   1       12.50        7.86      4.03 o 
   9  -8   1       16.12       12.64      4.31 o 
  -7  -7   1       47.92       42.23      6.08 o 
  -6  -7   1        0.83       -0.89      2.05 o 
  -5  -7   1     1287.12     1356.91     14.62 o 
  -4  -7   1        3.08        2.62      3.83 o 
  -3  -7   1       45.55       41.47      3.52 o 
  -2  -7   1       11.52       14.65      2.04 o 
  -1  -7   1      485.37      544.88     18.21 o 
   0  -7   1     1552.61     1588.33     61.47 o 
   1  -7   1       23.97       22.50      8.17 o 
   2  -7   1      876.43      866.68     20.48 o 
   3  -7   1      511.66      501.42     15.94 o 
   4  -7   1       36.85       38.97      2.82 o 
   5  -7   1       60.99       66.68      3.14 o 
   6  -7   1      491.69      541.14     14.83 o 
   7  -7   1      407.16      390.26     11.82 o 
   8  -7   1        8.16        9.77      3.42 o 
   9  -7   1       21.23       19.34      4.51 o 
  -8  -6   1        0.44       -1.03      2.19 o 
  -7  -6   1        9.93        1.91      3.28 o 
  -6  -6   1        0.78        0.21      2.12 o 
  -5  -6   1      349.25      345.57      9.19 o 
  -4  -6   1      154.93      162.73      5.57 o 
  -3  -6   1      386.75      415.93     10.70 o 
  -2  -6   1      394.84      390.47     10.49 o 
  -1  -6   1       28.73       13.21      2.49 o 
   0  -6   1     1034.75     1058.09     44.59 o 
   1  -6   1      275.20      298.97      9.84 o 
   2  -6   1      682.25      680.46     30.34 o 
   3  -6   1      239.02      247.73      6.51 o 
   4  -6   1       16.32        9.43      3.31 o 
   5  -6   1       16.05       13.78      3.72 o 
   6  -6   1      466.55      421.83     15.38 o 
   7  -6   1       68.79       58.63      3.83 o 
   8  -6   1        2.02       -1.98      1.98 o 
   9  -6   1      397.10      414.79     13.12 o 
  10  -6   1       24.42       36.83      7.31 o 
  -9  -5   1       86.51      106.33      7.72 o 
  -8  -5   1      137.56      147.40      7.93 o 
  -7  -5   1       22.40       19.41      4.24 o 
  -6  -5   1       80.67       80.09      4.51 o 
  -5  -5   1        1.86        1.85      2.12 o 
  -4  -5   1     1523.41     1636.98     24.98 o 
  -3  -5   1       40.14       40.99      3.72 o 
  -2  -5   1        7.30       10.52      1.64 o 
  -1  -5   1      313.91      341.59     15.99 o 
   0  -5   1      531.52      561.94     22.04 o 
   1  -5   1       21.55       13.70      3.86 o 
   2  -5   1     1519.41     1522.92     31.51 o 
   3  -5   1       53.89       42.99      2.39 o 
   4  -5   1       68.11       56.74      2.73 o 
   5  -5   1      305.33      307.85      7.24 o 
   6  -5   1      214.05      213.61      8.20 o 
   7  -5   1      887.94      839.96     18.59 o 
   8  -5   1       52.76       51.39      5.06 o 
   9  -5   1       38.17       35.06      6.08 o 
  10  -5   1       39.00       43.39      5.60 o 
  -9  -4   1        0.10       -1.91      2.87 o 
  -8  -4   1      109.55      110.97      6.83 o 
  -7  -4   1       47.66       55.15      4.92 o 
  -6  -4   1      209.22      222.84      7.38 o 
  -5  -4   1      234.46      227.42      8.54 o 
  -4  -4   1      161.81      188.33     11.99 o 
  -3  -4   1       12.65       14.64      1.99 o 
  -2  -4   1     6354.93     6489.54    181.50 o 
  -1  -4   1      288.72      288.13      7.67 o 
   0  -4   1      392.46      437.07     27.81 o 
   1  -4   1        3.39        1.42      1.23 o 
   2  -4   1       31.83       33.54      4.03 o 
   3  -4   1     1541.78     1562.43     92.52 o 
   4  -4   1      389.43      503.91     14.07 o 
   5  -4   1      607.92      618.72     17.24 o 
   6  -4   1      177.24      184.30      6.15 o 
   7  -4   1        3.87        3.83      2.12 o 
   8  -4   1       45.52       51.18      4.92 o 
   9  -4   1      333.91      353.22     11.89 o 
  10  -4   1       30.83       24.12      5.26 o 
  -9  -3   1       96.16       99.77      6.70 o 
  -8  -3   1        9.37        8.47      3.28 o 
  -7  -3   1        0.06       -0.41      2.67 o 
  -6  -3   1      964.50      994.26     23.23 o 
  -5  -3   1      244.97      247.85      8.47 o 
  -4  -3   1      591.38      617.17     23.61 o 
  -3  -3   1      580.70      529.47     14.61 o 
  -2  -3   1      204.20      248.31      6.28 o 
  -1  -3   1      964.97      996.45     25.29 o 
   0  -3   1       14.97       12.68      1.23 o 
   1  -3   1     8651.80     8510.88    197.45 o 
   2  -3   1     1659.96     1715.94    116.54 o 
   3  -3   1     4070.41     4352.92     51.94 o 
   4  -3   1       71.29       65.43      2.65 o 
   5  -3   1     2327.80     2361.78     34.00 o 
   6  -3   1      100.54      114.12      4.99 o 
   7  -3   1       28.60       27.74      3.21 o 
   8  -3   1       28.40       26.38      4.03 o 
   9  -3   1       99.10       99.56      7.18 o 
  10  -3   1        2.85        2.60      3.42 o 
 -10  -2   1        3.02       -0.48      3.14 o 
  -9  -2   1        5.74        0.34      3.49 o 
  -8  -2   1        0.08        3.35      2.32 o 
  -7  -2   1       38.78       38.54      3.35 o 
  -6  -2   1      524.61      523.17     18.86 o 
  -5  -2   1      439.56      397.02     12.98 o 
  -4  -2   1      494.92      488.20     12.51 o 
  -3  -2   1      422.68      430.26     10.52 o 
  -2  -2   1     2600.97     2712.80     61.84 o 
  -1  -2   1     2142.68     1891.39     49.82 o 
   0  -2   1      872.91      784.44     17.56 o 
   1  -2   1        8.87       30.47      1.34 o 
   2  -2   1      481.24      461.47     11.58 o 
   3  -2   1     1063.17     1137.10     26.68 o 
   4  -2   1      481.31      539.40     15.41 o 
   5  -2   1     1189.15     1234.35     28.94 o 
   6  -2   1       17.30       12.23      2.73 o 
   7  -2   1       31.73       31.98      3.01 o 
   8  -2   1     1261.72     1250.65     19.95 o 
   9  -2   1      116.63      108.51      6.83 o 
  10  -2   1       52.60       44.96      6.49 o 
 -10  -1   1       36.38       36.70      5.13 o 
  -9  -1   1      212.20      200.77      9.57 o 
  -8  -1   1      120.51      124.78      7.24 o 
  -7  -1   1       24.99       22.00      3.21 o 
  -6  -1   1       73.42       79.27      4.37 o 
  -5  -1   1     2645.77     2631.55     48.79 o 
  -4  -1   1       49.80       39.42      3.59 o 
  -3  -1   1      598.13      560.86     19.38 o 
  -2  -1   1      177.34      159.64      3.33 o 
  -1  -1   1     1724.13     1546.93     55.66 o 
   0  -1   1       25.78       17.54      0.68 o 
   1  -1   1      738.58      626.63     15.24 o 
   2  -1   1     1143.77     1072.56     24.36 o 
   3  -1   1       57.77       62.56      2.87 o 
   4  -1   1      524.19      595.92     33.21 o 
   5  -1   1      166.85      150.44      4.08 o 
   6  -1   1     1096.87     1037.93     27.88 o 
   7  -1   1       21.64       17.49      2.67 o 
   8  -1   1        2.93        5.54      3.96 o 
   9  -1   1        1.23       -1.50      2.46 o 
  10  -1   1       19.45       18.93      4.37 o 
 -10   0   1        5.06       -1.30      2.46 o 
  -9   0   1      667.85      680.95     15.58 o 
  -8   0   1       17.62       16.06      2.39 o 
  -7   0   1        0.35        0.75      1.64 o 
  -6   0   1       21.78       23.10      2.80 o 
  -5   0   1     1110.54     1156.22     34.92 o 
  -4   0   1       71.18       71.75      2.45 o 
  -3   0   1     6704.73     7141.75    367.95 o 
  -2   0   1      107.24      113.44      2.86 o 
  -1   0   1     1558.51     1381.33     26.45 o 
   0   0   1      222.01      159.68     10.63 o 
   1   0   1        0.41        2.66      0.77 o 
   2   0   1    10543.65    10271.19    174.35 o 
   3   0   1       80.48      107.43      2.76 o 
   4   0   1     1090.51     1111.14     63.76 o 
   5   0   1      623.22      613.45     14.58 o 
   6   0   1       16.05       16.61      2.46 o 
   7   0   1       89.62      103.53      4.65 o 
   8   0   1      120.04      114.53      7.24 o 
   9   0   1       12.35        3.90      3.42 o 
  10   0   1        4.26        6.01      4.03 o 
 -10   1   1       25.43       27.40      6.56 o 
  -9   1   1      325.00      322.54     11.14 o 
  -8   1   1       20.94       16.26      3.01 o 
  -7   1   1      618.58      665.37     19.54 o 
  -6   1   1      226.11      218.46      8.06 o 
  -5   1   1     1605.08     1653.48     40.93 o 
  -4   1   1     1262.75     1338.34     29.06 o 
  -3   1   1      596.98      617.65     19.93 o 
  -2   1   1       32.41       55.26      8.10 o 
  -1   1   1        3.04        3.92      2.36 o 
   0   1   1       98.19      135.94      3.16 o 
   1   1   1     1407.71     1338.89     52.48 o 
   2   1   1    16493.47    16533.42    569.26 o 
   3   1   1        8.46        9.23      1.40 o 
   4   1   1     2515.56     2534.87     56.65 o 
   5   1   1       11.83       13.67      1.95 o 
   6   1   1        2.73        1.91      1.78 o 
   7   1   1       97.38      107.63      4.65 o 
   8   1   1       10.68       12.16      3.76 o 
   9   1   1       16.71        8.47      4.24 o 
 -10   2   1        0.19       -2.39      2.39 o 
  -9   2   1       26.04       23.58      4.72 o 
  -8   2   1       89.20       88.56      4.58 o 
  -7   2   1      829.79      837.16     21.39 o 
  -6   2   1       13.90       14.35      2.32 o 
  -5   2   1        0.37        2.46      1.44 o 
  -4   2   1      131.84      130.85      4.85 o 
  -3   2   1      120.58      104.45      3.52 o 
  -2   2   1     5665.26     5839.28    112.68 o 
  -1   2   1       40.75       61.21      4.75 o 
   0   2   1       34.09       25.35      1.41 o 
   1   2   1      110.01      119.01      9.05 o 
   2   2   1      237.71      271.79     13.80 o 
   3   2   1      101.15      104.83      4.07 o 
   4   2   1     2453.13     2523.89    127.89 o 
   5   2   1      177.47      203.08      5.04 o 
   6   2   1       83.48       87.67      4.37 o 
   7   2   1      175.37      180.40      5.60 o 
   8   2   1      112.63      116.10      7.45 o 
   9   2   1      233.28      249.22     11.00 o 
 -10   3   1       36.53       39.98      5.33 o 
  -9   3   1      282.11      272.04     10.05 o 
  -8   3   1       16.16       15.58      2.60 o 
  -7   3   1       98.87      105.30      5.13 o 
  -6   3   1      746.27      764.66     23.78 o 
  -5   3   1      101.25      105.85      4.51 o 
  -4   3   1     1635.85     1717.44     50.98 o 
  -3   3   1      227.36      246.86      6.32 o 
  -2   3   1      665.29      698.75     22.08 o 
  -1   3   1       60.13       59.06      3.14 o 
   0   3   1     6542.46     6613.47    129.43 o 
   1   3   1      612.41      595.24     16.36 o 
   2   3   1      502.57      519.96     29.96 o 
   3   3   1     1049.00     1057.64     24.17 o 
   4   3   1       67.94       65.12      2.84 o 
   5   3   1      628.20      627.57     14.77 o 
   6   3   1        0.01        0.89      2.19 o 
   7   3   1       86.54       98.26      6.56 o 
   8   3   1       57.52       63.00      6.56 o 
   9   3   1       32.02       30.00      5.54 o 
 -10   4   1      135.45      132.23      9.09 o 
  -9   4   1       10.73       10.52      3.28 o 
  -8   4   1      338.72      313.65     10.52 o 
  -7   4   1       21.06       19.61      2.87 o 
  -6   4   1      508.80      476.49     18.59 o 
  -5   4   1       21.24       14.62      3.62 o 
  -4   4   1     1604.98     1758.07     62.90 o 
  -3   4   1       82.23       87.38      2.99 o 
  -2   4   1      658.65      637.61     16.29 o 
  -1   4   1     3156.88     3312.60     44.65 o 
   0   4   1        8.44        2.22      1.78 o 
   1   4   1      906.81      879.62     29.45 o 
   2   4   1       32.70       34.25      4.41 o 
   3   4   1      854.50      867.96     20.04 o 
   4   4   1      174.98      168.20      4.46 o 
   5   4   1     1029.28     1041.23     36.05 o 
   6   4   1      121.10      123.55      4.92 o 
   7   4   1      512.49      548.11     14.83 o 
   8   4   1        0.18       -0.82      1.98 o 
 -10   5   1       92.47       91.70      8.47 o 
  -9   5   1        2.83       -0.89      2.67 o 
  -8   5   1        6.40        8.34      3.21 o 
  -7   5   1      121.43      109.47      4.85 o 
  -6   5   1       97.50       86.72      4.51 o 
  -5   5   1       77.22       74.55      4.03 o 
  -4   5   1      671.17      683.36     19.03 o 
  -3   5   1       12.34       13.84      5.77 o 
  -2   5   1        1.00        1.82      1.95 o 
  -1   5   1     1463.17     1525.46     53.16 o 
   0   5   1       92.88      104.14      6.97 o 
   1   5   1     3421.21     3380.62     60.85 o 
   2   5   1       53.14       46.40      2.63 o 
   3   5   1       15.93        8.67      2.05 o 
   4   5   1        1.70        0.99      1.52 o 
   5   5   1       35.23       39.23      3.49 o 
   6   5   1        4.06        2.94      3.35 o 
   7   5   1      138.56      153.82      9.77 o 
   8   5   1       67.88       69.50      6.56 o 
 -10   6   1       62.52       47.90      6.56 o 
  -9   6   1       76.04       58.84      7.38 o 
  -8   6   1       52.35       35.47      5.13 o 
  -7   6   1       49.42       52.14      3.55 o 
  -6   6   1        5.53        0.55      2.46 o 
  -5   6   1       35.83       27.13      3.83 o 
  -4   6   1       20.32       22.13      2.63 o 
  -3   6   1      191.17      179.73      4.79 o 
  -2   6   1      358.72      348.55      8.74 o 
  -1   6   1     1576.23     1657.67     28.98 o 
   0   6   1      812.23      921.01     20.58 o 
   1   6   1       48.31       59.33      2.81 o 
   2   6   1        0.17        0.05      1.40 o 
   3   6   1     1103.02     1125.54     21.63 o 
   4   6   1       80.68       91.82      3.35 o 
   5   6   1       28.86       24.70      4.03 o 
   6   6   1       23.58       25.35      4.31 o 
   7   6   1        8.55        8.95      3.35 o 
  -9   7   1       20.50       11.14      4.51 o 
  -8   7   1        0.45       -2.39      2.39 o 
  -7   7   1      122.96      134.14      6.97 o 
  -6   7   1       88.40       88.15      4.37 o 
  -5   7   1       29.45       31.09      4.24 o 
  -4   7   1      770.97      755.82     15.96 o 
  -3   7   1      721.97      736.38     18.42 o 
  -2   7   1      670.48      663.84     15.95 o 
  -1   7   1      259.41      242.50      8.17 o 
   0   7   1      694.26      666.61     15.41 o 
   1   7   1      192.28      204.92      5.54 o 
   2   7   1      108.55      103.32      3.72 o 
   3   7   1        0.87       -0.66      1.77 o 
   4   7   1        5.04        2.21      2.90 o 
   5   7   1       31.27       36.23      4.03 o 
   6   7   1       90.80       85.08      7.18 o 
   7   7   1       13.73        4.37      3.76 o 
  -9   8   1       12.90        3.69      4.58 o 
  -8   8   1       39.56       33.28      5.60 o 
  -7   8   1      432.67      436.93     13.19 o 
  -6   8   1      245.64      224.55      9.43 o 
  -5   8   1       48.60       43.94      4.03 o 
  -4   8   1      942.28      951.09     14.47 o 
  -3   8   1     1341.47     1352.92     18.03 o 
  -2   8   1      118.38      112.54      3.62 o 
  -1   8   1      104.92      103.93      3.50 o 
   0   8   1      281.13      292.31      9.03 o 
   1   8   1        3.53        1.94      1.91 o 
   2   8   1       63.75       58.55      7.07 o 
   3   8   1      474.72      488.26     11.24 o 
   4   8   1      734.08      757.21     24.57 o 
   5   8   1       83.06       74.39     12.88 o 
   6   8   1        1.93        2.87      3.01 o 
  -8   9   1        0.13       -0.41      2.73 o 
  -7   9   1        5.61        3.62      3.69 o 
  -6   9   1        0.33        1.85      3.62 o 
  -5   9   1       71.63       61.36      6.22 o 
  -4   9   1        9.92        8.73      8.44 o 
  -3   9   1       36.70       27.91      2.27 o 
  -2   9   1       38.46       35.47      7.41 o 
  -1   9   1        8.67        6.00      1.91 o 
   0   9   1      665.61      701.34     25.15 o 
   1   9   1        8.97        4.02      2.87 o 
   2   9   1       77.50       70.38      5.21 o 
   3   9   1        0.05        6.66      3.21 o 
   4   9   1       12.79       11.25      3.25 o 
   5   9   1        1.21        0.20      4.13 o 
  -7  10   1      254.91      254.41     11.55 o 
  -6  10   1        3.07       -0.89      3.49 o 
  -5  10   1        1.64       -2.39      3.90 o 
  -4  10   1       56.39       48.90      4.71 o 
  -3  10   1      111.68      124.12      5.67 o 
  -2  10   1      266.52      286.83      7.44 o 
  -1  10   1       55.95       50.22     11.17 o 
   0  10   1      146.76      153.87      6.44 o 
   1  10   1       20.08       22.09      7.96 o 
   2  10   1       57.35       60.56      4.61 o 
   3  10   1       55.92       55.79      5.11 o 
  -6  11   1       29.15       33.48      5.40 o 
  -5  11   1       16.81       11.55      4.37 o 
  -4  11   1      166.45      183.75      7.96 o 
  -3  11   1       51.49       43.46      4.64 o 
  -2  11   1        2.72        1.62      2.54 o 
  -1  11   1       76.84       80.85      5.82 o 
   0  11   1      151.05      144.93      6.32 o 
   1  11   1       13.99        4.22      8.95 o 
   2  11   1       11.20       -0.41      4.44 o 
  -4  12   1      137.42      140.30      7.05 o 
  -3  12   1        9.99       11.41      2.99 o 
  -2  12   1      124.87      130.81     27.16 o 
  -1  12   1        0.40        1.19      2.52 o 
  -1 -13   2        1.73        4.48      4.00 o 
   0 -13   2        1.44        2.07      4.31 o 
   1 -13   2       44.80       42.38      4.31 o 
   2 -13   2       31.06       25.54      7.11 o 
   3 -13   2       16.04        7.61     14.21 o 
   4 -13   2       79.31       78.67      5.84 o 
  -3 -12   2      109.80      109.98     25.83 o 
  -2 -12   2       14.77       13.70      3.45 o 
  -1 -12   2       89.10      101.96     14.08 o 
   0 -12   2       56.75       50.14     11.21 o 
   1 -12   2       41.70       32.90      4.19 o 
   2 -12   2      408.22      411.76      9.79 o 
   3 -12   2        4.80        5.09      3.24 o 
   4 -12   2       23.91       25.58      9.98 o 
   5 -12   2      100.55      103.14     21.22 o 
   6 -12   2        2.30        2.32      3.96 o 
  -4 -11   2      115.97       98.16      7.52 o 
  -3 -11   2       10.27        4.42      3.43 o 
  -2 -11   2      164.12      161.18      6.42 o 
  -1 -11   2        3.00       -0.10      4.44 o 
   0 -11   2       61.11       54.56      7.76 o 
   1 -11   2        5.74       11.09      3.02 o 
   2 -11   2        2.83       -0.24      2.74 o 
   3 -11   2      100.34       82.06      5.74 o 
   4 -11   2      190.19      201.14      7.93 o 
   5 -11   2      363.53      359.01      8.89 o 
   6 -11   2       99.40      108.24      8.61 o 
   7 -11   2       45.55       55.69      6.97 o 
  -5 -10   2        9.19        1.52      9.02 o 
  -4 -10   2      159.67      164.32     21.70 o 
  -3 -10   2       31.27       29.62     18.01 o 
  -2 -10   2      192.58      199.24      6.45 o 
  -1 -10   2        0.37        1.35      1.73 o 
   0 -10   2      270.05      287.41      8.92 o 
   1 -10   2      631.74      646.47     18.01 o 
   2 -10   2      937.50      991.01     14.49 o 
   3 -10   2      819.43      872.41     51.46 o 
   4 -10   2      473.73      468.22      9.10 o 
   5 -10   2       11.72        8.02      2.97 o 
   6 -10   2       46.10       35.53      5.47 o 
   7 -10   2      353.85      374.27     13.26 o 
   8 -10   2       28.03       31.30      7.04 o 
  -6  -9   2       20.29       15.92      5.19 o 
  -5  -9   2       14.10        8.46      3.13 o 
  -4  -9   2        0.10        0.46      2.32 o 
  -3  -9   2       39.71       41.24      4.41 o 
  -2  -9   2       37.59       38.64      9.81 o 
  -1  -9   2        0.12        2.01      1.74 o 
   0  -9   2        0.74       -1.15      1.95 o 
   1  -9   2      180.31      176.05      4.44 o 
   2  -9   2       87.72       79.34      3.28 o 
   3  -9   2      502.41      513.34     11.83 o 
   4  -9   2      562.82      589.81     20.33 o 
   5  -9   2      354.54      361.64     10.42 o 
   6  -9   2        1.30        0.14      2.80 o 
   7  -9   2      102.30       79.34      6.36 o 
   8  -9   2      140.43      131.07      8.27 o 
  -7  -8   2       51.46       49.13      6.49 o 
  -6  -8   2       28.37       31.84      5.74 o 
  -5  -8   2       88.05       78.67      5.08 o 
  -4  -8   2       21.31       19.22      4.41 o 
  -3  -8   2       85.43       86.69      7.14 o 
  -2  -8   2      653.49      704.41     19.10 o 
  -1  -8   2       44.26       36.05      9.81 o 
   0  -8   2        3.84        2.15      1.57 o 
   1  -8   2     1255.40     1272.83     42.37 o 
   2  -8   2        7.52        7.06      3.25 o 
   3  -8   2      493.99      474.68     13.21 o 
   4  -8   2       28.34       28.21      3.18 o 
   5  -8   2       37.59       32.01      2.41 o 
   6  -8   2       35.77       20.02      2.87 o 
   7  -8   2       17.05        6.15      3.96 o 
   8  -8   2      123.98      128.88      8.34 o 
   9  -8   2       19.84       13.67      4.17 o 
  -8  -7   2       98.41       97.03      7.45 o 
  -7  -7   2        5.35        3.55      3.96 o 
  -6  -7   2        1.50        0.89      2.80 o 
  -5  -7   2      167.89      167.60      4.13 o 
  -4  -7   2      172.48      173.24      8.00 o 
  -3  -7   2      385.49      387.92      9.42 o 
  -2  -7   2        0.37        0.67      1.65 o 
  -1  -7   2      997.48      974.39     57.61 o 
   0  -7   2     1719.14     1783.95     33.35 o 
   1  -7   2      469.37      470.28     12.70 o 
   2  -7   2        5.77        6.21      1.86 o 
   3  -7   2      717.29      744.96     18.01 o 
   4  -7   2      395.51      379.29     10.09 o 
   5  -7   2       78.18       78.60      3.20 o 
   6  -7   2       49.03       49.88      3.49 o 
   7  -7   2       79.30       74.69      6.63 o 
   8  -7   2       40.13       44.21      6.22 o 
   9  -7   2        7.19        0.96      3.42 o 
  -8  -6   2       14.38       10.18      3.83 o 
  -7  -6   2       11.75        8.20      4.65 o 
  -6  -6   2       19.92       22.14      3.01 o 
  -5  -6   2      109.79      108.26      7.59 o 
  -4  -6   2      367.06      396.54     12.16 o 
  -3  -6   2     1689.27     1678.46     26.91 o 
  -2  -6   2       28.92       22.36      2.12 o 
  -1  -6   2     1199.50     1151.56     29.52 o 
   0  -6   2      224.07      208.15      6.13 o 
   1  -6   2      100.16      109.90      6.97 o 
   2  -6   2     1019.37     1012.42     34.34 o 
   3  -6   2        5.07       11.07      1.69 o 
   4  -6   2      142.15      138.00      6.39 o 
   5  -6   2      263.36      259.39     15.85 o 
   6  -6   2      806.64      818.10     19.89 o 
   7  -6   2      182.89      185.87      6.01 o 
   8  -6   2      114.94      123.55      7.38 o 
   9  -6   2        1.75        1.03      2.94 o 
  -9  -5   2        0.95       -2.26      2.87 o 
  -8  -5   2       16.99       11.48      3.62 o 
  -7  -5   2      627.12      649.65     15.31 o 
  -6  -5   2      165.03      153.34      5.40 o 
  -5  -5   2        1.13       -0.27      2.12 o 
  -4  -5   2      383.67      410.38     11.75 o 
  -3  -5   2       12.08        8.69      3.08 o 
  -2  -5   2      236.55      254.12     11.38 o 
  -1  -5   2      975.89      960.97     24.96 o 
   0  -5   2      278.29      267.70      7.22 o 
   1  -5   2     1016.68     1041.40     54.97 o 
   2  -5   2        2.49        3.02      1.40 o 
   3  -5   2      498.57      548.73     14.67 o 
   4  -5   2     1497.91     1492.52     27.58 o 
   5  -5   2       19.30       19.14      6.22 o 
   6  -5   2      130.41      137.22      5.67 o 
   7  -5   2      282.93      240.06     10.66 o 
   8  -5   2        1.06       -2.26      2.26 o 
   9  -5   2      101.65      101.95      6.90 o 
  10  -5   2        0.74        2.67      3.01 o 
  -9  -4   2      272.08      278.05     11.96 o 
  -8  -4   2       33.01       34.24      4.44 o 
  -7  -4   2       87.48       89.93      4.72 o 
  -6  -4   2       39.68       38.88      3.28 o 
  -5  -4   2      562.87      523.37     20.50 o 
  -4  -4   2      189.13      191.46      4.73 o 
  -3  -4   2      419.90      411.70     50.60 o 
  -2  -4   2     2576.47     2727.79     79.40 o 
  -1  -4   2       47.32       40.33      3.45 o 
   0  -4   2     4959.42     5196.18     54.72 o 
   1  -4   2     1412.53     1410.31     88.42 o 
   2  -4   2     1535.84     1602.74     31.41 o 
   3  -4   2     2213.87     2428.60     37.77 o 
   4  -4   2       21.13       37.01      2.24 o 
   5  -4   2       47.09       58.42      2.77 o 
   6  -4   2      235.67      217.92      7.45 o 
   7  -4   2      194.43      186.76      5.95 o 
   8  -4   2       30.63       27.27      5.95 o 
   9  -4   2      155.50      160.18      8.75 o 
  10  -4   2       13.31        8.75      3.90 o 
 -10  -3   2       26.92       21.25      4.51 o 
  -9  -3   2        5.45       -2.67      2.67 o 
  -8  -3   2       12.42        1.64      2.80 o 
  -7  -3   2        2.96        3.69      2.32 o 
  -6  -3   2      920.62      897.30     23.17 o 
  -5  -3   2       36.16       40.25      3.21 o 
  -4  -3   2      509.75      484.40     23.30 o 
  -3  -3   2       97.61      104.79      3.01 o 
  -2  -3   2      169.37      181.33      7.45 o 
  -1  -3   2      403.82      411.40     10.01 o 
   0  -3   2    26409.80    25215.94    112.93 o 
   1  -3   2      252.37      249.87      6.47 o 
   2  -3   2     7634.84     7701.21    125.63 o 
   3  -3   2     1788.02     1848.61     36.11 o 
   4  -3   2      846.46      901.95     24.09 o 
   5  -3   2      441.16      455.68     10.59 o 
   6  -3   2      218.99      209.99      7.86 o 
   7  -3   2        0.14        1.16      2.26 o 
   8  -3   2       77.29       77.83      6.90 o 
   9  -3   2       50.18       66.69      5.95 o 
  10  -3   2       73.65       86.72      6.97 o 
 -10  -2   2        0.91        5.54      3.62 o 
  -9  -2   2      310.00      329.44     11.96 o 
  -8  -2   2      153.33      164.55      7.45 o 
  -7  -2   2       72.95       65.19      3.90 o 
  -6  -2   2      114.54      120.54      4.99 o 
  -5  -2   2      314.72      307.64     10.66 o 
  -4  -2   2     3660.06     3581.61     44.42 o 
  -3  -2   2      576.48      643.89     16.13 o 
  -2  -2   2     5717.64     5971.24    164.07 o 
  -1  -2   2        0.34        0.70      2.19 o 
   0  -2   2      971.41      903.67     28.87 o 
   1  -2   2       30.55       49.32      2.19 o 
   2  -2   2     2073.30     2186.55    106.09 o 
   3  -2   2     1755.71     1828.54     40.62 o 
   4  -2   2     1138.51     1113.77     25.69 o 
   5  -2   2       40.48       49.07      2.58 o 
   6  -2   2        0.78        3.21      1.98 o 
   7  -2   2      771.00      783.52     18.59 o 
   8  -2   2       17.50        6.08      5.13 o 
   9  -2   2       19.92       20.30      4.65 o 
  10  -2   2      167.84      178.76      9.98 o 
 -10  -1   2       16.34        8.82      6.36 o 
  -9  -1   2      124.83      123.55      7.79 o 
  -8  -1   2       28.87       31.23      2.94 o 
  -7  -1   2       42.03       43.87      3.21 o 
  -6  -1   2      543.13      526.79     19.95 o 
  -5  -1   2      433.83      448.61     21.12 o 
  -4  -1   2      128.99      132.65      6.73 o 
  -3  -1   2     1000.13      931.99     41.34 o 
  -2  -1   2     8254.84     8017.38    175.72 o 
  -1  -1   2       45.65       38.84      1.30 o 
   0  -1   2      996.79      848.05     23.81 o 
   1  -1   2      528.64      642.87     51.90 o 
   2  -1   2      835.40      793.20     21.33 o 
   3  -1   2     1195.23     1201.80     31.74 o 
   4  -1   2       20.21       19.38      3.11 o 
   5  -1   2     1593.72     1597.58     27.08 o 
   6  -1   2        5.17        2.87      2.12 o 
   7  -1   2      739.51      774.64     19.13 o 
   8  -1   2       34.75       30.75      4.58 o 
   9  -1   2       30.03       37.52      4.85 o 
  10  -1   2      198.58      195.23     10.11 o 
 -10   0   2      292.92      291.65     12.71 o 
  -9   0   2      121.83      113.02      7.04 o 
  -8   0   2      321.57      329.58     10.93 o 
  -7   0   2      489.65      492.76     17.22 o 
  -6   0   2       96.10       89.18      4.58 o 
  -5   0   2       20.32       18.52      2.46 o 
  -4   0   2        0.17        1.34      1.10 o 
  -3   0   2     4383.90     4275.65    124.47 o 
  -2   0   2     1434.40     1212.42     36.01 o 
  -1   0   2      242.55      232.23      5.44 o 
   0   0   2        6.55       17.51      1.98 o 
   1   0   2     4841.81     4746.62    199.26 o 
   2   0   2     1142.70     1031.39     23.99 o 
   3   0   2      190.56      139.64     12.54 o 
   4   0   2       16.02       17.84      2.05 o 
   5   0   2       69.87       58.54      2.71 o 
   6   0   2        0.39        0.07      1.78 o 
   7   0   2       22.42       23.30      3.01 o 
   8   0   2      580.32      590.89     14.49 o 
   9   0   2       20.20       11.96      4.24 o 
 -10   1   2        4.08       -1.50      2.87 o 
  -9   1   2        0.07        2.94      2.94 o 
  -8   1   2       17.52       24.33      3.01 o 
  -7   1   2      876.56      872.63     22.62 o 
  -6   1   2        1.83       16.06      2.67 o 
  -5   1   2     1371.11     1571.82     39.29 o 
  -4   1   2      222.64      228.69     13.53 o 
  -3   1   2      515.72      513.95     12.27 o 
  -2   1   2      298.22      302.47      7.97 o 
  -1   1   2    12139.42    11801.94    110.74 o 
   0   1   2      119.57       89.40      5.77 o 
   1   1   2     2897.76     2742.35    141.62 o 
   2   1   2      426.04      430.32     25.35 o 
   3   1   2      831.86      888.71     51.69 o 
   4   1   2     2904.79     2918.31     36.78 o 
   5   1   2        0.19       -1.24      1.85 o 
   6   1   2      166.33      161.06      5.60 o 
   7   1   2       24.39       26.45      3.14 o 
   8   1   2       47.98       50.98      5.40 o 
   9   1   2       90.33       87.54      7.31 o 
 -10   2   2        0.89        1.57      2.60 o 
  -9   2   2        8.36       -0.89      2.53 o 
  -8   2   2        0.24        0.89      1.85 o 
  -7   2   2       43.67       43.32      3.49 o 
  -6   2   2       38.38       47.97      3.35 o 
  -5   2   2     1441.83     1360.26     36.22 o 
  -4   2   2      347.41      307.38     22.07 o 
  -3   2   2      537.61      572.14     14.91 o 
  -2   2   2      110.83      124.19      7.52 o 
  -1   2   2      519.30      491.27     11.73 o 
   0   2   2     1441.55     1449.15     53.33 o 
   1   2   2     1362.55     1286.66     41.21 o 
   2   2   2       39.58       36.27      6.15 o 
   3   2   2      386.64      385.61     17.22 o 
   4   2   2        1.33       -0.46      3.04 o 
   5   2   2       25.54       27.03      3.08 o 
   6   2   2      580.70      598.47     15.65 o 
   7   2   2       30.01       26.79      3.69 o 
   8   2   2       66.23       69.70      6.49 o 
   9   2   2       30.01       37.86      5.88 o 
 -10   3   2       47.08       44.28      5.26 o 
  -9   3   2       77.30       93.07      6.29 o 
  -8   3   2       39.20       45.58      3.14 o 
  -7   3   2      378.40      370.03     13.94 o 
  -6   3   2        1.97        0.07      2.05 o 
  -5   3   2      858.41      822.20     27.81 o 
  -4   3   2      764.73      801.22     37.96 o 
  -3   3   2      138.73      155.82      3.94 o 
  -2   3   2      845.29      904.97     35.36 o 
  -1   3   2        0.01        0.18      1.13 o 
   0   3   2     1310.57     1275.09     35.02 o 
   1   3   2        2.31        2.04      1.57 o 
   2   3   2      593.94      590.29     30.14 o 
   3   3   2       41.79       41.59      2.35 o 
   4   3   2      570.95      542.48     14.45 o 
   5   3   2       12.39       10.09      2.10 o 
   6   3   2      319.08      313.24     10.87 o 
   7   3   2       60.68       50.91      5.74 o 
   8   3   2        4.18       -0.27      2.32 o 
 -10   4   2        0.80       -1.03      2.60 o 
  -9   4   2      454.97      446.15     12.92 o 
  -8   4   2      550.75      521.87     12.98 o 
  -7   4   2       52.41       45.44      3.55 o 
  -6   4   2       59.92       64.17      4.03 o 
  -5   4   2      617.27      642.34     23.64 o 
  -4   4   2     2003.51     1932.59     30.85 o 
  -3   4   2      111.27      111.03      3.26 o 
  -2   4   2     1137.45     1261.86     28.36 o 
  -1   4   2      917.70     1024.60     24.16 o 
   0   4   2      408.27      482.71     20.47 o 
   1   4   2      288.88      267.80     16.40 o 
   2   4   2     2740.37     2718.06    152.21 o 
   3   4   2       44.71       52.70      6.53 o 
   4   4   2      113.36      115.15      3.69 o 
   5   4   2       11.48       14.15      3.01 o 
   6   4   2       23.08       20.43      3.76 o 
   7   4   2      212.57      203.84      9.36 o 
   8   4   2       41.96       32.46      5.67 o 
 -10   5   2       13.29        6.36      3.83 o 
  -9   5   2        3.22       -0.96      2.67 o 
  -8   5   2      144.73      155.46      7.93 o 
  -7   5   2       85.02       82.48      4.24 o 
  -6   5   2      433.53      414.58     15.44 o 
  -5   5   2      422.93      436.04     17.90 o 
  -4   5   2        3.58        3.72      1.69 o 
  -3   5   2      220.15      227.15      5.73 o 
  -2   5   2     4229.64     4209.21     45.23 o 
  -1   5   2      134.97      142.91      4.39 o 
   0   5   2       20.27       32.13      3.11 o 
   1   5   2        2.24        0.22      3.21 o 
   2   5   2       10.95        9.84      1.76 o 
   3   5   2      544.38      564.70     35.74 o 
   4   5   2       98.79       92.63      3.55 o 
   5   5   2      174.03      178.01      5.96 o 
   6   5   2      104.65      113.50      7.31 o 
   7   5   2        4.62        7.11      3.83 o 
 -10   6   2        7.14        3.14      3.62 o 
  -9   6   2       36.76       31.78      5.13 o 
  -8   6   2        2.13        1.85      3.01 o 
  -7   6   2        0.84        2.12      3.14 o 
  -6   6   2      254.45      266.98     11.07 o 
  -5   6   2       18.59       12.44      3.01 o 
  -4   6   2      333.07      317.69      7.09 o 
  -3   6   2      176.58      161.13      4.17 o 
  -2   6   2      381.03      382.22     24.02 o 
  -1   6   2       33.47       21.08      2.27 o 
   0   6   2      282.48      286.25      8.68 o 
   1   6   2      642.43      670.21     38.68 o 
   2   6   2       39.33       38.97      2.79 o 
   3   6   2      307.21      313.76      9.57 o 
   4   6   2       97.80       94.73      8.71 o 
   5   6   2      581.37      582.86     11.02 o 
   6   6   2        9.49        6.77      4.51 o 
   7   6   2       10.71       11.82      4.10 o 
  -9   7   2       61.10       56.44      6.56 o 
  -8   7   2      317.85      324.59     11.48 o 
  -7   7   2       14.59        5.47      3.96 o 
  -6   7   2      333.29      357.05     10.93 o 
  -5   7   2        0.13        1.71      2.12 o 
  -4   7   2       11.25       11.13      1.97 o 
  -3   7   2        9.50        9.59      5.77 o 
  -2   7   2        0.08        0.67      1.69 o 
  -1   7   2      445.90      434.53     12.00 o 
   0   7   2      118.23      135.61      4.85 o 
   1   7   2      303.26      312.57     28.02 o 
   2   7   2      365.23      406.98     13.50 o 
   3   7   2      518.63      548.08      9.64 o 
   4   7   2       38.19       36.60      5.36 o 
   5   7   2      194.69      210.77     10.18 o 
   6   7   2       16.10       14.49      4.85 o 
  -9   8   2      285.87      253.73     12.37 o 
  -8   8   2       71.73       57.40      6.56 o 
  -7   8   2       73.45       61.64      7.11 o 
  -6   8   2       59.23       42.30      6.08 o 
  -5   8   2      669.42      683.68     15.44 o 
  -4   8   2        0.30       -0.96      2.26 o 
  -3   8   2        4.27        3.61      1.67 o 
  -2   8   2       14.91       10.12      2.49 o 
  -1   8   2       10.08        5.98      3.42 o 
   0   8   2        9.98        9.33      2.04 o 
   1   8   2      950.15     1023.64     39.26 o 
   2   8   2       23.15       17.11      3.04 o 
   3   8   2       90.88       89.79      5.40 o 
   4   8   2      125.44      115.34      9.19 o 
   5   8   2       21.00       11.72      3.69 o 
  -8   9   2        1.59       -0.62      2.73 o 
  -7   9   2        0.01       -0.41      2.80 o 
  -6   9   2       10.52        6.49      4.72 o 
  -5   9   2      114.00      123.89      7.31 o 
  -4   9   2       16.73       14.16      3.45 o 
  -3   9   2      353.99      387.87      8.62 o 
  -2   9   2      325.95      309.93      7.56 o 
  -1   9   2      215.84      229.24     10.42 o 
   0   9   2        2.77        5.84      5.81 o 
   1   9   2       11.88        9.63      3.17 o 
   2   9   2       21.21       14.90      4.29 o 
   3   9   2       19.98       11.13      8.82 o 
   4   9   2        5.93        5.78      4.68 o 
  -7  10   2        5.20        3.01      4.10 o 
  -6  10   2       45.28       49.00      6.97 o 
  -5  10   2       62.34       53.92      6.83 o 
  -4  10   2        0.63       -0.04      4.82 o 
  -3  10   2       67.21       67.05     11.31 o 
  -2  10   2      109.58       92.62      6.12 o 
  -1  10   2       10.45        7.91      3.79 o 
   0  10   2        4.15       -1.49      3.11 o 
   1  10   2        9.53        4.30      3.15 o 
   2  10   2      243.25      246.10     16.81 o 
   3  10   2        0.38       -2.27      2.27 o 
  -5  11   2        4.49        3.42      4.51 o 
  -4  11   2      108.53      116.62      8.82 o 
  -3  11   2       34.74       12.36      4.58 o 
  -2  11   2       90.96       93.42      6.03 o 
  -1  11   2       64.26       59.33      5.09 o 
   0  11   2       17.80        7.08      4.89 o 
   1  11   2        2.03        0.79      3.22 o 
  -2 -13   3        9.69        4.25      3.62 o 
  -1 -13   3       79.02       85.18      8.06 o 
   0 -13   3       53.00       43.75      9.57 o 
   1 -13   3       26.39       25.43      5.50 o 
   2 -13   3        1.38       -1.62      2.86 o 
   3 -13   3        4.53        2.88      4.95 o 
   4 -13   3       66.42       58.90      5.88 o 
  -3 -12   3        1.64        1.04      3.08 o 
  -2 -12   3       16.55        7.60      6.94 o 
  -1 -12   3      118.77      117.05     10.87 o 
   0 -12   3        8.48        6.20      5.91 o 
   1 -12   3       40.61       33.30     11.07 o 
   2 -12   3      225.73      239.56      7.25 o 
   3 -12   3      187.97      184.23      6.84 o 
   4 -12   3       14.37       17.10      3.79 o 
   5 -12   3       14.32       11.69      6.70 o 
   6 -12   3      244.60      255.78     11.82 o 
  -5 -11   3       87.65       75.48      5.58 o 
  -4 -11   3       42.70       36.47      5.10 o 
  -3 -11   3       17.58       15.14      3.59 o 
  -2 -11   3        4.18        5.32      8.75 o 
  -1 -11   3       15.07       16.17      4.20 o 
   0 -11   3        0.53        2.47      2.36 o 
   1 -11   3       44.11       45.24      4.13 o 
   2 -11   3      219.72      227.01      6.69 o 
   3 -11   3       37.96       43.86      9.05 o 
   4 -11   3       36.78       32.67     16.40 o 
   5 -11   3       61.42       54.19      8.41 o 
   6 -11   3       87.07       88.77      7.31 o 
   7 -11   3        0.25       -2.60      2.60 o 
  -6 -10   3        3.70       -0.68      3.08 o 
  -5 -10   3      415.41      386.00     28.73 o 
  -4 -10   3        0.27       -0.57      2.39 o 
  -3 -10   3      279.36      294.85      9.77 o 
  -2 -10   3       74.46       67.95      5.67 o 
  -1 -10   3      162.96      162.40      4.07 o 
   0 -10   3      297.76      321.27     10.18 o 
   1 -10   3        3.36        4.27      1.87 o 
   2 -10   3        2.80        3.01      3.18 o 
   3 -10   3      769.80      803.77     42.67 o 
   4 -10   3       77.33       81.30      5.54 o 
   5 -10   3        3.81        3.07      2.66 o 
   6 -10   3       49.44       50.57      5.74 o 
   7 -10   3      135.67      114.25      8.00 o 
   8 -10   3       21.76       12.23      4.92 o 
  -7  -9   3        0.51        1.44      3.42 o 
  -6  -9   3       17.27       10.05      4.72 o 
  -5  -9   3      137.03      133.17      8.10 o 
  -4  -9   3      150.56      154.57      5.91 o 
  -3  -9   3       16.55       13.86      2.84 o 
  -2  -9   3      507.18      522.57     11.86 o 
  -1  -9   3      106.72      118.61      8.17 o 
   0  -9   3       12.97       11.67      2.34 o 
   1  -9   3       21.07       19.51      6.32 o 
   2  -9   3      384.95      381.54     10.73 o 
   3  -9   3      372.38      384.71     10.75 o 
   4  -9   3      227.96      226.19     11.69 o 
   5  -9   3       21.92       23.65      6.25 o 
   6  -9   3      108.72      103.87      7.04 o 
   7  -9   3      117.30      114.60      8.88 o 
   8  -9   3        0.06       -0.07      2.60 o 
  -7  -8   3       67.33       71.82      6.90 o 
  -6  -8   3      103.33      119.65      7.45 o 
  -5  -8   3      261.23      278.43      7.27 o 
  -4  -8   3      268.54      253.42      7.52 o 
  -3  -8   3       33.99       35.97     12.47 o 
  -2  -8   3      148.37      154.48      7.52 o 
  -1  -8   3       25.31       25.73      2.39 o 
   0  -8   3      183.06      174.09      4.73 o 
   1  -8   3        2.60        3.73      3.42 o 
   2  -8   3        0.60        1.79      4.00 o 
   3  -8   3       12.05        8.88      1.82 o 
   4  -8   3       58.15       61.24      3.14 o 
   5  -8   3      915.35      927.10     14.64 o 
   6  -8   3      302.04      304.22     10.18 o 
   7  -8   3      153.72      135.78      7.52 o 
   8  -8   3       31.31       17.02      6.15 o 
   9  -8   3        6.35        2.12      3.62 o 
  -8  -7   3      219.55      245.59     11.00 o 
  -7  -7   3        6.72        4.17      3.69 o 
  -6  -7   3       17.70        8.95      3.08 o 
  -5  -7   3        1.82        1.24      2.04 o 
  -4  -7   3      136.58      131.95     13.43 o 
  -3  -7   3       44.75       49.49      2.67 o 
  -2  -7   3       17.67       21.34      2.84 o 
  -1  -7   3      262.69      281.73      7.96 o 
   0  -7   3      434.20      412.37     32.73 o 
   1  -7   3      627.25      630.63     18.14 o 
   2  -7   3     1301.27     1382.58     25.29 o 
   3  -7   3     1949.68     1964.69     29.40 o 
   4  -7   3       26.97       24.60      2.37 o 
   5  -7   3        0.70        1.59      5.47 o 
   6  -7   3        0.39        0.48      1.85 o 
   7  -7   3       60.37       59.86      5.33 o 
   8  -7   3        1.29        3.49      3.08 o 
   9  -7   3        1.20        0.62      2.26 o 
  -9  -6   3       95.76       83.85      7.59 o 
  -8  -6   3        5.84        7.52      3.49 o 
  -7  -6   3       51.24       52.48      5.67 o 
  -6  -6   3      312.85      309.08     10.73 o 
  -5  -6   3       54.43       53.58      7.59 o 
  -4  -6   3        0.62        1.14      2.00 o 
  -3  -6   3       18.37       17.83      8.00 o 
  -2  -6   3       34.17       33.21      6.42 o 
  -1  -6   3     1720.83     1605.53     30.13 o 
   0  -6   3      171.90      186.57      4.85 o 
   1  -6   3      504.39      500.40     28.63 o 
   2  -6   3       57.61       35.89      2.12 o 
   3  -6   3       22.89       25.29      2.00 o 
   4  -6   3       17.47       24.05      2.11 o 
   5  -6   3      322.31      337.74      8.82 o 
   6  -6   3      287.27      288.17     12.03 o 
   7  -6   3       28.93       30.82      4.65 o 
   8  -6   3      102.03      119.04      7.52 o 
   9  -6   3      161.45      157.51      8.88 o 
  -9  -5   3       11.11        5.95      3.90 o 
  -8  -5   3        1.91       -1.23      2.26 o 
  -7  -5   3       49.82       44.62      4.99 o 
  -6  -5   3      231.35      228.71      7.18 o 
  -5  -5   3      256.16      245.12      8.20 o 
  -4  -5   3      102.52      115.50      5.16 o 
  -3  -5   3      952.25      999.30     27.95 o 
  -2  -5   3     3131.63     3169.63     45.72 o 
  -1  -5   3      360.01      354.15     10.08 o 
   0  -5   3       78.93       72.29      3.01 o 
   1  -5   3      139.07      104.56      2.73 o 
   2  -5   3      721.02      748.15     33.69 o 
   3  -5   3      314.32      319.12      8.75 o 
   4  -5   3      188.22      198.13      5.02 o 
   5  -5   3       10.39       10.34      3.08 o 
   6  -5   3        1.50        2.19      2.05 o 
   7  -5   3       88.74      108.04      4.85 o 
   8  -5   3      671.61      683.14     15.79 o 
   9  -5   3       44.90       44.14      5.40 o 
  -9  -4   3      253.52      250.79     11.00 o 
  -8  -4   3       63.63       69.97      5.60 o 
  -7  -4   3       13.78       17.36      2.67 o 
  -6  -4   3        4.92        5.67      1.98 o 
  -5  -4   3     1204.34     1086.24     28.29 o 
  -4  -4   3      223.24      195.59      4.75 o 
  -3  -4   3      651.54      672.54     24.19 o 
  -2  -4   3       57.84       48.32      9.84 o 
  -1  -4   3     2735.54     2814.45     70.15 o 
   0  -4   3        5.06        4.64      2.53 o 
   1  -4   3      145.87      148.05      3.90 o 
   2  -4   3       27.90       21.58      1.84 o 
   3  -4   3       78.01      126.63      7.52 o 
   4  -4   3      408.88      382.44     14.08 o 
   5  -4   3      864.91      934.72     48.93 o 
   6  -4   3     1669.06     1753.80     32.32 o 
   7  -4   3       14.17        9.70      2.46 o 
   8  -4   3        0.22       -0.75      1.91 o 
   9  -4   3       19.70        2.94      4.03 o 
 -10  -3   3        2.23        0.41      3.14 o 
  -9  -3   3     1127.59     1146.79     20.23 o 
  -8  -3   3      258.08      279.49      9.77 o 
  -7  -3   3       21.86       21.05      2.80 o 
  -6  -3   3       11.18       11.41      2.39 o 
  -5  -3   3       31.63       33.07      2.87 o 
  -4  -3   3        9.62        7.76      1.67 o 
  -3  -3   3     1104.10     1098.37     76.98 o 
  -2  -3   3      420.53      435.60     10.74 o 
  -1  -3   3    20904.08    20371.65    195.50 o 
   0  -3   3       10.03        1.64      1.67 o 
   1  -3   3      160.31      164.94      9.50 o 
   2  -3   3     8879.70     8904.81    214.26 o 
   3  -3   3      319.32      292.09      9.50 o 
   4  -3   3       46.74       37.76      2.26 o 
   5  -3   3      331.67      323.24     14.76 o 
   6  -3   3      587.54      545.03     18.04 o 
   7  -3   3      250.81      252.09     10.73 o 
   8  -3   3      191.00      180.61      8.54 o 
   9  -3   3      139.62      137.22      8.41 o 
 -10  -2   3       12.81       15.03      4.44 o 
  -9  -2   3        9.76        2.87      3.96 o 
  -8  -2   3       25.80       15.31      4.31 o 
  -7  -2   3      861.75      829.51     20.36 o 
  -6  -2   3       69.39       69.36      3.90 o 
  -5  -2   3       24.05       26.72      2.53 o 
  -4  -2   3       64.32       64.45      3.72 o 
  -3  -2   3      273.22      253.85      9.53 o 
  -2  -2   3    13151.10    13184.94    256.66 o 
  -1  -2   3     1519.76     1407.99     36.76 o 
   0  -2   3     1859.26     2004.42     32.31 o 
   1  -2   3      749.07      780.97     21.10 o 
   2  -2   3     3028.69     3183.74     68.20 o 
   3  -2   3        7.82        7.89      2.84 o 
   4  -2   3     2404.01     2314.57     67.92 o 
   5  -2   3      854.53      822.24     18.77 o 
   6  -2   3     1047.01     1057.61     25.49 o 
   7  -2   3       22.88       20.23      2.80 o 
   8  -2   3        1.34        1.64      3.01 o 
   9  -2   3       53.08       46.67      5.54 o 
 -10  -1   3        2.18       -0.34      3.76 o 
  -9  -1   3       17.95       14.49      4.03 o 
  -8  -1   3       11.33       14.21      2.73 o 
  -7  -1   3      460.24      473.56     16.20 o 
  -6  -1   3       91.26      107.01      4.92 o 
  -5  -1   3      729.49      728.51     27.74 o 
  -4  -1   3      733.48      686.66     30.72 o 
  -3  -1   3     1404.47     1385.45     36.01 o 
  -2  -1   3     3273.71     3166.67     91.02 o 
  -1  -1   3     1210.11     1109.17     48.93 o 
   0  -1   3     1023.18     1132.99     24.88 o 
   1  -1   3      124.75      135.88      6.56 o 
   2  -1   3     1490.92     1487.52     29.42 o 
   3  -1   3      286.87      295.22      7.85 o 
   4  -1   3     1039.38     1046.71     24.76 o 
   5  -1   3        1.36        2.67      1.39 o 
   6  -1   3      848.48      851.65     21.46 o 
   7  -1   3      874.93      863.40     17.36 o 
   8  -1   3       82.40       85.49      6.77 o 
   9  -1   3      136.42      144.46      8.75 o 
 -10   0   3       15.68        4.10      4.92 o 
  -9   0   3        6.94        4.92      3.83 o 
  -8   0   3       22.18       24.46      2.80 o 
  -7   0   3        3.10        4.31      2.39 o 
  -6   0   3     1292.88     1290.22     31.57 o 
  -5   0   3      375.95      357.52     12.71 o 
  -4   0   3     1603.29     1667.85     31.25 o 
  -3   0   3        7.25        9.26      1.57 o 
  -2   0   3      319.34      317.47      7.61 o 
  -1   0   3      240.64      223.54      5.15 o 
   0   0   3     1988.97     2077.28     58.26 o 
   1   0   3      365.15      383.76     12.30 o 
   2   0   3       73.57       65.07      6.53 o 
   3   0   3      192.01      256.03      6.39 o 
   4   0   3      175.19      160.62      4.22 o 
   5   0   3     1521.82     1534.45     86.75 o 
   6   0   3       38.21       25.28      2.94 o 
   7   0   3        1.30        9.43      3.83 o 
   8   0   3       61.19       59.45      5.33 o 
   9   0   3       10.50        7.72      4.37 o 
 -10   1   3      301.41      319.87     12.10 o 
  -9   1   3        3.07        2.87      3.49 o 
  -8   1   3      301.18      289.40     11.14 o 
  -7   1   3       96.13       94.03      4.58 o 
  -6   1   3      235.20      232.20      8.47 o 
  -5   1   3      116.72      106.74      5.40 o 
  -4   1   3     2929.19     2825.26     39.99 o 
  -3   1   3      138.60      120.66      3.40 o 
  -2   1   3       26.20       41.32      9.23 o 
  -1   1   3     1112.17     1203.69     26.68 o 
   0   1   3       38.61       33.57      3.79 o 
   1   1   3     2628.88     2431.85    203.47 o 
   2   1   3       52.80       47.02      2.36 o 
   3   1   3     1245.88     1231.72     34.34 o 
   4   1   3      255.92      256.38     14.35 o 
   5   1   3      153.74      169.11     10.01 o 
   6   1   3        0.23       -0.14      1.64 o 
   7   1   3      363.66      366.68     11.69 o 
   8   1   3       80.35       88.56      6.77 o 
   9   1   3        0.85        2.94      3.35 o 
 -10   2   3      165.84      162.57      9.09 o 
  -9   2   3        1.64        3.01      2.94 o 
  -8   2   3      106.65      107.35      4.65 o 
  -7   2   3        0.38        0.21      2.46 o 
  -6   2   3       45.87       48.38      3.49 o 
  -5   2   3      326.80      306.75     11.28 o 
  -4   2   3      185.30      187.00      5.25 o 
  -3   2   3      289.35      244.16      6.16 o 
  -2   2   3        5.29        4.11      1.32 o 
  -1   2   3     5311.22     5305.10     56.32 o 
   0   2   3      486.66      470.95     17.15 o 
   1   2   3     2089.36     2072.47    112.89 o 
   2   2   3       56.41       54.09      2.46 o 
   3   2   3      819.82      737.65     34.99 o 
   4   2   3       20.25       21.43      4.85 o 
   5   2   3        8.65        7.99      1.81 o 
   6   2   3       70.33       75.51      3.83 o 
   7   2   3        9.62        8.20      4.24 o 
   8   2   3       13.61       11.14      3.90 o 
 -10   3   3      122.71      132.98      8.13 o 
  -9   3   3       13.15       13.12      3.69 o 
  -8   3   3      102.52       96.42      6.36 o 
  -7   3   3      211.70      225.84      7.38 o 
  -6   3   3       80.34       86.17      4.37 o 
  -5   3   3       33.94       35.12      3.14 o 
  -4   3   3        0.64        1.84      2.02 o 
  -3   3   3     3179.81     3114.67     41.26 o 
  -2   3   3      712.90      735.70     22.19 o 
  -1   3   3     2191.57     2468.20     79.58 o 
   0   3   3      415.47      445.78     22.93 o 
   1   3   3      573.55      565.10     46.36 o 
   2   3   3      373.09      383.57      9.03 o 
   3   3   3      978.98      999.29     77.35 o 
   4   3   3        0.32        0.20      1.78 o 
   5   3   3       75.33       79.15      6.97 o 
   6   3   3       23.23       21.66      4.99 o 
   7   3   3       12.86       10.59      3.21 o 
   8   3   3      206.66      211.36      9.70 o 
 -10   4   3       13.93       14.76      4.24 o 
  -9   4   3      101.88      111.25      6.90 o 
  -8   4   3       33.84       35.60      4.65 o 
  -7   4   3      760.59      766.85     17.63 o 
  -6   4   3      559.51      571.34     17.90 o 
  -5   4   3       16.01       13.67      2.80 o 
  -4   4   3      138.92      145.90      4.01 o 
  -3   4   3        0.79        1.48      1.46 o 
  -2   4   3        0.04        1.28      4.75 o 
  -1   4   3     1320.20     1302.73     25.75 o 
   0   4   3      387.45      414.78     22.76 o 
   1   4   3      122.14      128.90     10.76 o 
   2   4   3      424.36      428.75     26.55 o 
   3   4   3       82.30       79.18      3.17 o 
   4   4   3      903.44      924.92     14.76 o 
   5   4   3        0.33        0.70      5.36 o 
   6   4   3      397.47      383.42     13.94 o 
   7   4   3        0.15        2.05      2.39 o 
 -10   5   3        4.51       -0.34      3.21 o 
  -9   5   3       83.88       77.29      6.63 o 
  -8   5   3       37.70       29.18      4.44 o 
  -7   5   3      205.95      217.23      8.95 o 
  -6   5   3     1234.93     1241.16     23.51 o 
  -5   5   3      192.67      192.36      6.97 o 
  -4   5   3       64.31       64.59      7.41 o 
  -3   5   3      357.48      357.87      8.40 o 
  -2   5   3      873.82      914.55     30.00 o 
  -1   5   3        3.97        3.62      1.70 o 
   0   5   3     1815.40     1873.04     73.29 o 
   1   5   3       28.06       32.32      5.98 o 
   2   5   3      175.49      185.27      9.57 o 
   3   5   3      114.54      113.28      4.27 o 
   4   5   3      558.05      583.81     41.10 o 
   5   5   3       17.19       14.86      2.87 o 
   6   5   3       40.39       42.64      5.81 o 
   7   5   3       14.41        6.42      4.17 o 
  -9   6   3        3.61       -0.68      3.49 o 
  -8   6   3       10.50        1.44      3.49 o 
  -7   6   3       49.44       44.21      5.33 o 
  -6   6   3      118.84      121.16      4.92 o 
  -5   6   3      270.77      281.95     12.10 o 
  -4   6   3      233.73      240.59      8.06 o 
  -3   6   3        5.24        5.26      2.39 o 
  -2   6   3      139.24      146.63      4.14 o 
  -1   6   3       60.33       58.29      4.99 o 
   0   6   3     1409.23     1435.44     55.97 o 
   1   6   3      293.69      305.62      7.29 o 
   2   6   3      327.57      341.74     17.94 o 
   3   6   3      337.38      340.83      7.85 o 
   4   6   3        4.45        5.29      4.00 o 
   5   6   3        2.54       -0.66      2.97 o 
   6   6   3       32.84       25.90      5.19 o 
  -9   7   3       57.08       45.99      6.70 o 
  -8   7   3        2.20       -0.68      3.01 o 
  -7   7   3       60.89       59.59      5.95 o 
  -6   7   3       15.78       11.00      3.69 o 
  -5   7   3      207.84      196.80      5.81 o 
  -4   7   3      175.79      184.55      4.44 o 
  -3   7   3       97.42      103.66      3.38 o 
  -2   7   3      247.79      238.58     10.87 o 
  -1   7   3       87.56       82.26      5.47 o 
   0   7   3       19.19       16.93      4.00 o 
   1   7   3       67.15       70.94      4.07 o 
   2   7   3      274.28      283.12     10.28 o 
   3   7   3       23.32       27.27      4.20 o 
   4   7   3        2.73        0.49      3.93 o 
   5   7   3        0.03       -0.28      2.27 o 
  -8   8   3       87.29       92.46      7.79 o 
  -7   8   3      171.00      185.25      9.64 o 
  -6   8   3      374.23      384.72     12.30 o 
  -5   8   3       29.53       16.13      5.40 o 
  -4   8   3      163.95      164.53      6.03 o 
  -3   8   3        0.63        2.75      2.24 o 
  -2   8   3      235.65      266.63     12.13 o 
  -1   8   3       24.21       29.52      3.96 o 
   0   8   3        6.52        5.00      2.75 o 
   1   8   3      205.60      204.32      7.96 o 
   2   8   3       78.33       73.28      8.95 o 
   3   8   3       97.00      110.54      6.42 o 
   4   8   3       17.02       11.55      3.41 o 
  -7   9   3        6.73        7.24      5.81 o 
  -6   9   3        1.28        0.07      3.55 o 
  -5   9   3       41.21       39.63      6.01 o 
  -4   9   3       71.23       75.65     12.40 o 
  -3   9   3      192.39      189.19      6.64 o 
  -2   9   3       28.72       27.23      8.92 o 
  -1   9   3       50.58       39.30      4.59 o 
   0   9   3       87.33       72.99     11.89 o 
   1   9   3       60.61       47.29      5.54 o 
   2   9   3       39.96       36.73      4.30 o 
   3   9   3      147.37      130.83      6.79 o 
  -6  10   3       98.40      105.51      8.95 o 
  -5  10   3        4.30        4.99      4.78 o 
  -4  10   3       91.32      109.17      5.59 o 
  -3  10   3        0.19        1.17      4.37 o 
  -2  10   3       28.37       30.19      3.89 o 
  -1  10   3      183.72      179.44     17.56 o 
   0  10   3       42.16       51.85      5.50 o 
   1  10   3       10.72        2.58      3.44 o 
  -3  11   3       79.30       74.72     19.89 o 
  -2  11   3       52.93       59.49      6.70 o 
  -2 -13   4        1.20        3.76      3.07 o 
  -1 -13   4        0.24       -0.23      3.00 o 
   0 -13   4      129.68      134.87      6.94 o 
   1 -13   4      121.98      117.49      6.03 o 
   2 -13   4      190.94      216.79      7.44 o 
   3 -13   4       21.23       15.14      3.97 o 
   4 -13   4       87.93       68.63     12.27 o 
  -4 -12   4        4.15        2.35      3.31 o 
  -3 -12   4       77.32       68.51     18.96 o 
  -2 -12   4       28.64       19.27      3.88 o 
  -1 -12   4      109.65       97.46     10.97 o 
   0 -12   4      135.31      151.73      6.09 o 
   1 -12   4      202.75      220.53     16.54 o 
   2 -12   4        0.22       -1.52      2.80 o 
   3 -12   4      340.49      340.71      8.55 o 
   4 -12   4      164.82      179.01      6.79 o 
   5 -12   4       19.13       25.88      4.38 o 
   6 -12   4       33.21       32.39      5.60 o 
  -5 -11   4       10.30        8.43      3.35 o 
  -4 -11   4       67.10       54.52      4.83 o 
  -3 -11   4       21.44       20.54     14.28 o 
  -2 -11   4      249.22      266.57     14.97 o 
  -1 -11   4      139.80      143.72      8.17 o 
   0 -11   4      376.67      413.63     10.56 o 
   1 -11   4      733.31      720.34     10.80 o 
   2 -11   4        9.33       12.68      6.97 o 
   3 -11   4       46.70       34.14      3.77 o 
   4 -11   4        1.92        1.43      2.66 o 
   5 -11   4       30.26       27.44      4.13 o 
   6 -11   4       44.90       46.06      5.81 o 
   7 -11   4       64.60       54.87      6.49 o 
  -6 -10   4      107.73      113.30      9.70 o 
  -5 -10   4        3.38        4.73      4.13 o 
  -4 -10   4       27.97       27.22     12.88 o 
  -3 -10   4      452.50      462.12     18.01 o 
  -2 -10   4        9.28        7.92      2.70 o 
  -1 -10   4       12.71        8.69      3.08 o 
   0 -10   4       99.89      100.94      4.95 o 
   1 -10   4       36.52       39.79      7.41 o 
   2 -10   4       11.45       15.90      3.28 o 
   3 -10   4        8.29        9.51      4.03 o 
   4 -10   4      375.72      382.98     12.10 o 
   5 -10   4      106.20      121.24      5.71 o 
   6 -10   4       61.16       68.95      6.01 o 
   7 -10   4        1.02       -1.37      2.26 o 
   8 -10   4       88.74       85.42      7.72 o 
  -7  -9   4       27.38       21.53      5.74 o 
  -6  -9   4       49.17       49.41      6.15 o 
  -5  -9   4       43.60       32.55      4.47 o 
  -4  -9   4      160.22      168.00      5.92 o 
  -3  -9   4      623.81      619.58     14.49 o 
  -2  -9   4      268.76      269.06      9.26 o 
  -1  -9   4      665.24      678.19     14.01 o 
   0  -9   4      656.01      648.27     14.35 o 
   1  -9   4      187.84      191.02      5.26 o 
   2  -9   4       26.62       30.01      3.55 o 
   3  -9   4        7.71        8.58      2.19 o 
   4  -9   4        6.95        9.87      3.04 o 
   5  -9   4      451.75      450.35      9.15 o 
   6  -9   4      105.52       99.84      7.72 o 
   7  -9   4       25.20       26.65      4.44 o 
   8  -9   4        5.99        1.91      3.62 o 
  -8  -8   4       15.06       11.14      4.44 o 
  -7  -8   4      149.69      156.76      8.61 o 
  -6  -8   4      123.82      120.54      7.38 o 
  -5  -8   4      109.17      103.93     13.36 o 
  -4  -8   4      159.91      162.06      9.57 o 
  -3  -8   4        2.48        2.81      3.14 o 
  -2  -8   4      134.20      126.99      5.16 o 
  -1  -8   4        3.38        3.24      1.64 o 
   0  -8   4      179.70      163.12      4.06 o 
   1  -8   4      876.89      932.61     27.85 o 
   2  -8   4      553.16      539.36     15.07 o 
   3  -8   4      325.81      332.71      9.22 o 
   4  -8   4      511.98      525.64     12.58 o 
   5  -8   4       57.74       65.87      3.25 o 
   6  -8   4       59.68       53.44      5.74 o 
   7  -8   4      308.57      304.29     11.21 o 
   8  -8   4       24.74       15.24      4.58 o 
   9  -8   4       46.70       29.45      5.67 o 
  -8  -7   4       16.07        8.41      4.03 o 
  -7  -7   4       15.66       13.53      3.83 o 
  -6  -7   4      120.79      131.34      6.97 o 
  -5  -7   4       85.88       92.19      6.05 o 
  -4  -7   4      103.29      103.10      8.75 o 
  -3  -7   4      751.01      793.52     17.33 o 
  -2  -7   4       75.11       84.60      3.07 o 
  -1  -7   4      120.99      122.57      3.58 o 
   0  -7   4     2114.64     2153.31     67.21 o 
   1  -7   4       64.53       77.38      5.50 o 
   2  -7   4        2.30        3.23      1.71 o 
   3  -7   4      597.55      612.77     16.09 o 
   4  -7   4       26.53       27.06      2.80 o 
   5  -7   4      104.51      103.02      3.77 o 
   6  -7   4        4.90        6.08      2.87 o 
   7  -7   4      510.63      528.09     14.15 o 
   8  -7   4       98.17       92.73      6.77 o 
   9  -7   4        0.07        0.89      2.46 o 
  -9  -6   4        5.86        0.07      3.01 o 
  -8  -6   4      106.45      113.91      7.52 o 
  -7  -6   4      117.37      131.00      7.52 o 
  -6  -6   4      233.33      243.48     10.18 o 
  -5  -6   4      138.36      140.29      6.08 o 
  -4  -6   4     1093.36     1043.87     19.10 o 
  -3  -6   4        8.72        6.88      1.74 o 
  -2  -6   4      149.33      142.32      3.86 o 
  -1  -6   4       76.43       69.99      6.32 o 
   0  -6   4      273.87      306.45     13.26 o 
   1  -6   4       16.07       13.69      3.96 o 
   2  -6   4     3698.09     3982.85     65.64 o 
   3  -6   4     1762.38     1743.52     28.67 o 
   4  -6   4     1214.97     1236.24     23.68 o 
   5  -6   4       47.92       43.28      4.17 o 
   6  -6   4       31.36       28.15      3.21 o 
   7  -6   4      184.76      169.13      8.34 o 
   8  -6   4       27.66       35.94      5.13 o 
   9  -6   4       95.82      113.84      7.86 o 
  -9  -5   4       87.10       80.84      7.65 o 
  -8  -5   4       50.11       43.60      4.85 o 
  -7  -5   4      171.77      179.24      8.06 o 
  -6  -5   4      268.05      273.88      7.93 o 
  -5  -5   4      100.36       98.88      4.85 o 
  -4  -5   4     1243.06     1207.02     47.56 o 
  -3  -5   4        1.59        2.64      1.95 o 
  -2  -5   4      418.51      532.35     37.89 o 
  -1  -5   4      760.57      778.24     24.05 o 
   0  -5   4      453.85      456.43     12.74 o 
   1  -5   4      248.29      231.80      7.31 o 
   2  -5   4       25.10       22.96      1.89 o 
   3  -5   4       56.48       57.48      2.59 o 
   4  -5   4      614.49      636.02     17.30 o 
   5  -5   4      451.71      468.59     13.62 o 
   6  -5   4       14.09       12.85      2.46 o 
   7  -5   4        1.20        3.14      2.53 o 
   8  -5   4        0.97        1.37      2.39 o 
   9  -5   4       24.77       27.95      5.06 o 
 -10  -4   4        4.51       -1.50      2.87 o 
  -9  -4   4        0.89        2.05      2.80 o 
  -8  -4   4      166.91      164.41      8.00 o 
  -7  -4   4      256.68      258.92     10.11 o 
  -6  -4   4       57.62       56.72      3.49 o 
  -5  -4   4       41.85       40.80      3.08 o 
  -4  -4   4        0.56        2.28      1.34 o 
  -3  -4   4      634.41      583.90     21.90 o 
  -2  -4   4      853.63      905.33     41.65 o 
  -1  -4   4     1371.33     1404.84     28.29 o 
   0  -4   4     1460.95     1306.25     27.85 o 
   1  -4   4      118.32      114.17      3.31 o 
   2  -4   4      237.84      242.51      6.55 o 
   3  -4   4     1878.24     1828.04     47.90 o 
   4  -4   4       45.43       31.20      2.26 o 
   5  -4   4      369.37      387.87      9.72 o 
   6  -4   4       22.75       19.82      2.87 o 
   7  -4   4       57.00       49.20      5.67 o 
   8  -4   4      208.25      195.85      8.95 o 
   9  -4   4        8.96        5.40      3.35 o 
 -10  -3   4       23.84       28.91      4.65 o 
  -9  -3   4       43.13       33.96      4.78 o 
  -8  -3   4        4.56        4.37      2.53 o 
  -7  -3   4      747.52      737.60     18.25 o 
  -6  -3   4       13.68       16.33      2.46 o 
  -5  -3   4       21.99       18.86      2.39 o 
  -4  -3   4       17.55       13.04      6.94 o 
  -3  -3   4      957.18      966.83     24.29 o 
  -2  -3   4     1441.30     1451.24     29.42 o 
  -1  -3   4      426.86      378.13     10.07 o 
   0  -3   4        7.98        9.57      2.05 o 
   1  -3   4      290.06      281.33      7.70 o 
   2  -3   4       13.03       19.59      3.42 o 
   3  -3   4       74.09       93.20      4.10 o 
   4  -3   4      138.21      153.02      4.17 o 
   5  -3   4      346.85      355.08      9.60 o 
   6  -3   4      462.23      489.48     15.79 o 
   7  -3   4       22.07       18.93      4.17 o 
   8  -3   4       86.80       86.58      6.77 o 
   9  -3   4       11.53        9.43      3.90 o 
 -10  -2   4        0.25        0.34      2.67 o 
  -9  -2   4       68.85       60.13      5.54 o 
  -8  -2   4        2.69        1.50      2.53 o 
  -7  -2   4      812.51      765.62     19.68 o 
  -6  -2   4      399.70      393.81     16.67 o 
  -5  -2   4     2251.56     2251.27     44.55 o 
  -4  -2   4      194.56      206.34      5.77 o 
  -3  -2   4      205.50      218.12      7.89 o 
  -2  -2   4      163.68      153.48      6.49 o 
  -1  -2   4     6313.12     6091.27    138.51 o 
   0  -2   4       46.63       43.38      1.71 o 
   1  -2   4     4340.62     4396.10     49.06 o 
   2  -2   4     1256.51     1234.84     26.33 o 
   3  -2   4      734.14      734.19     19.99 o 
   4  -2   4     1454.42     1368.25     25.77 o 
   5  -2   4      144.73      148.49      5.47 o 
   6  -2   4        7.97        6.63      2.46 o 
   7  -2   4        0.62        0.48      2.53 o 
   8  -2   4       35.58       45.17      4.78 o 
   9  -2   4       30.16       20.02      6.49 o 
 -10  -1   4        3.66        1.57      3.14 o 
  -9  -1   4        8.10        8.61      3.69 o 
  -8  -1   4       21.27       15.44      2.87 o 
  -7  -1   4      117.07      127.72      4.99 o 
  -6  -1   4        2.74        2.12      1.78 o 
  -5  -1   4     2729.91     2680.14     48.65 o 
  -4  -1   4        9.26        6.74      2.63 o 
  -3  -1   4      763.50      736.47     21.87 o 
  -2  -1   4      825.05      820.07     22.31 o 
  -1  -1   4       99.97       83.72      3.28 o 
   0  -1   4     3579.20     3389.02     45.22 o 
   1  -1   4       70.25       90.73      3.15 o 
   2  -1   4      503.84      561.28     26.34 o 
   3  -1   4     1144.74     1167.72     32.08 o 
   4  -1   4      216.49      230.47      5.71 o 
   5  -1   4      406.93      387.33      9.29 o 
   6  -1   4      566.45      549.48     15.72 o 
   7  -1   4       60.22       69.02      5.88 o 
   8  -1   4       37.74       33.07      4.65 o 
   9  -1   4       62.94       64.64      6.15 o 
 -10   0   4       85.92       78.79      6.70 o 
  -9   0   4      333.73      342.42     11.21 o 
  -8   0   4      196.48      195.98      8.41 o 
  -7   0   4      141.34      130.59      5.13 o 
  -6   0   4        1.06        4.51      1.98 o 
  -5   0   4        0.71        1.91      1.50 o 
  -4   0   4      277.77      244.19     10.22 o 
  -3   0   4      884.60      914.17     46.09 o 
  -2   0   4     1143.27     1093.77     26.21 o 
  -1   0   4     2490.39     2489.95     42.26 o 
   0   0   4     1430.67     1340.37     63.48 o 
   1   0   4       66.74       79.79      2.42 o 
   2   0   4     4937.55     5162.96    328.89 o 
   3   0   4        4.09        3.80      1.53 o 
   4   0   4      292.07      291.00     10.90 o 
   5   0   4       10.27        7.88      1.82 o 
   6   0   4       38.09       42.71      3.28 o 
   7   0   4       40.71       41.68      4.37 o 
   8   0   4       37.94       40.04      5.33 o 
 -10   1   4        0.00       -0.89      2.32 o 
  -9   1   4       21.66        9.36      3.96 o 
  -8   1   4      268.82      265.41      9.77 o 
  -7   1   4        3.17        5.67      2.80 o 
  -6   1   4      196.20      202.13      7.11 o 
  -5   1   4      180.31      171.72      7.18 o 
  -4   1   4     1375.93     1330.98     37.45 o 
  -3   1   4      218.27      224.40      5.95 o 
  -2   1   4     6445.82     6482.41     62.61 o 
  -1   1   4       35.21       34.63      2.26 o 
   0   1   4       74.30       58.22      6.56 o 
   1   1   4       40.33       40.45      2.67 o 
   2   1   4      150.55      114.08      5.54 o 
   3   1   4        1.24        2.36      1.35 o 
   4   1   4      239.55      234.91     13.77 o 
   5   1   4      607.16      582.87     12.07 o 
   6   1   4      350.31      341.47     10.66 o 
   7   1   4      468.44      478.13     13.80 o 
   8   1   4       11.32       13.53      4.31 o 
 -10   2   4      202.04      196.32      9.70 o 
  -9   2   4        0.14       -0.62      2.46 o 
  -8   2   4      315.91      325.00     10.32 o 
  -7   2   4       67.00       63.35      3.83 o 
  -6   2   4       34.87       27.88      3.08 o 
  -5   2   4       37.01       33.76      3.01 o 
  -4   2   4        5.35        8.01      1.51 o 
  -3   2   4      165.91      197.38      4.63 o 
  -2   2   4     1372.42     1251.34     27.47 o 
  -1   2   4        0.06        1.82      2.02 o 
   0   2   4      524.60      551.23     44.21 o 
   1   2   4      681.63      723.59     52.14 o 
   2   2   4       89.15       87.70      9.33 o 
   3   2   4      472.20      469.34     27.33 o 
   4   2   4        3.37        3.01      4.37 o 
   5   2   4       13.58       13.62      1.92 o 
   6   2   4       12.52       12.98      3.35 o 
   7   2   4       33.05       27.88      4.44 o 
   8   2   4        2.78       -0.68      2.46 o 
 -10   3   4        6.91        1.64      3.76 o 
  -9   3   4       22.23       22.28      3.96 o 
  -8   3   4        1.24       -0.62      2.60 o 
  -7   3   4       24.91       23.10      2.67 o 
  -6   3   4      977.46     1030.41     24.53 o 
  -5   3   4      217.18      222.22      8.20 o 
  -4   3   4      158.77      148.99      8.00 o 
  -3   3   4       55.28       60.48      2.61 o 
  -2   3   4       52.58       45.41      2.44 o 
  -1   3   4     1024.06     1006.90     30.85 o 
   0   3   4       79.50       76.73      4.82 o 
   1   3   4     2285.11     2222.04     49.23 o 
   2   3   4      725.92      705.94     43.05 o 
   3   3   4       41.26       42.69      2.73 o 
   4   3   4        2.31        0.45      1.64 o 
   5   3   4      777.65      750.70     28.15 o 
   6   3   4        0.24        0.89      2.46 o 
   7   3   4        9.87        0.07      2.19 o 
 -10   4   4       10.89       12.92      4.51 o 
  -9   4   4       59.40       68.54      5.95 o 
  -8   4   4      411.47      407.82     12.16 o 
  -7   4   4      174.76      179.38      5.74 o 
  -6   4   4      166.95      156.90      5.47 o 
  -5   4   4       15.96       13.80      3.01 o 
  -4   4   4      187.38      192.70      4.65 o 
  -3   4   4       27.18       22.00      2.33 o 
  -2   4   4       67.36       61.76      2.80 o 
  -1   4   4      924.51      858.22     19.33 o 
   0   4   4       16.28       36.22     15.44 o 
   1   4   4       30.73       26.26      2.26 o 
   2   4   4      882.77      847.26     20.98 o 
   3   4   4     1424.21     1416.12     25.59 o 
   4   4   4       19.77       12.85      1.95 o 
   5   4   4       13.24       18.89      4.01 o 
   6   4   4      155.07      148.83      8.41 o 
   7   4   4       49.51       52.69      6.22 o 
 -10   5   4       10.22       -0.48      2.94 o 
  -9   5   4      240.49      222.63     10.05 o 
  -8   5   4        3.05        2.94      4.10 o 
  -7   5   4      209.67      203.50      9.02 o 
  -6   5   4       52.99       52.41      4.58 o 
  -5   5   4     2986.11     2965.84     36.70 o 
  -4   5   4      577.75      614.07     17.87 o 
  -3   5   4       88.52       82.00      3.21 o 
  -2   5   4        1.87       -0.17      1.71 o 
  -1   5   4       77.38       93.92      5.02 o 
   0   5   4       48.86       44.58      5.98 o 
   1   5   4     1077.66     1083.97     17.15 o 
   2   5   4      117.67      127.79      4.92 o 
   3   5   4      242.77      248.79      5.47 o 
   4   5   4      149.35      138.67      5.57 o 
   5   5   4       13.99       17.21      4.40 o 
   6   5   4      375.31      356.77     12.98 o 
  -9   6   4      152.64      139.06      8.82 o 
  -8   6   4        5.57        6.01      3.62 o 
  -7   6   4        0.01       -0.14      2.46 o 
  -6   6   4        5.77        3.90      3.21 o 
  -5   6   4       11.23        5.67      2.32 o 
  -4   6   4        0.01        0.53      2.05 o 
  -3   6   4      849.74      821.40     13.94 o 
  -2   6   4      158.61      151.98      3.98 o 
  -1   6   4       55.00       42.03      2.78 o 
   0   6   4       15.74       21.04      2.22 o 
   1   6   4      281.90      291.76     11.34 o 
   2   6   4      386.41      395.02     19.85 o 
   3   6   4       14.88        8.21      3.05 o 
   4   6   4        6.21        3.67      2.46 o 
   5   6   4       35.63       35.75      4.28 o 
  -9   7   4       41.60       31.84      6.42 o 
  -8   7   4      118.26      118.63      8.34 o 
  -7   7   4      164.32      155.26      8.47 o 
  -6   7   4       26.53       39.98      5.13 o 
  -5   7   4      142.99      157.78      8.27 o 
  -4   7   4       13.28        5.52      4.41 o 
  -3   7   4        9.97       11.39      2.97 o 
  -2   7   4      251.02      235.50      7.33 o 
  -1   7   4      145.57      130.12      3.60 o 
   0   7   4        7.67       10.63      5.40 o 
   1   7   4        4.47        3.00      2.80 o 
   2   7   4      401.28      397.06     17.70 o 
   3   7   4        0.26        0.77      2.05 o 
   4   7   4      192.99      199.66      7.71 o 
  -8   8   4        4.30       10.80      3.90 o 
  -7   8   4       63.67       53.64      6.90 o 
  -6   8   4       89.80       90.13      8.20 o 
  -5   8   4        0.48        4.99      3.21 o 
  -4   8   4       11.60        8.34      2.97 o 
  -3   8   4        5.38        0.85      2.89 o 
  -2   8   4      386.11      448.82     31.98 o 
  -1   8   4       88.57       85.06     12.98 o 
   0   8   4        6.55        2.70      9.16 o 
   1   8   4       31.03       28.75      3.78 o 
   2   8   4       66.71       69.23      5.44 o 
   3   8   4        4.53        2.14      2.80 o 
  -7   9   4       29.76       40.25      5.81 o 
  -6   9   4      105.73      116.44      9.16 o 
  -5   9   4       78.96       83.50      8.00 o 
  -4   9   4        7.77        5.18      3.25 o 
  -3   9   4       39.05       26.32      5.98 o 
  -2   9   4        0.46        3.40      2.58 o 
  -1   9   4       14.60       20.63      4.43 o 
   0   9   4      355.53      342.30      8.82 o 
   1   9   4       35.20       36.06     10.73 o 
   2   9   4        0.14        0.32      2.60 o 
  -5  10   4       21.41        9.64      5.54 o 
  -4  10   4      148.52      158.67      6.95 o 
  -3  10   4       33.07       24.73      5.57 o 
  -2  10   4       24.01       24.74      3.86 o 
  -1  10   4       10.20        9.02      3.53 o 
  -2 -13   5      113.41      101.19      5.85 o 
  -1 -13   5       96.54       95.37      5.72 o 
   0 -13   5       12.22        9.51      5.36 o 
   1 -13   5       41.80       33.69      4.20 o 
   2 -13   5      231.45      248.34     13.53 o 
   3 -13   5      250.51      250.41     17.66 o 
   4 -13   5        0.36        3.18      3.18 o 
  -4 -12   5       50.78       32.94      9.81 o 
  -3 -12   5        0.11        0.44      2.35 o 
  -2 -12   5      166.95      170.60     21.35 o 
  -1 -12   5      146.32      140.63      6.20 o 
   0 -12   5       53.34       56.34      7.82 o 
   1 -12   5       66.22       62.96      4.64 o 
   2 -12   5        9.06        4.20      4.28 o 
   3 -12   5      191.07      187.36     12.03 o 
   4 -12   5      244.55      238.04      7.58 o 
   5 -12   5       59.24       78.37      5.12 o 
   6 -12   5       30.74       38.95      5.95 o 
  -5 -11   5      142.70      144.01     18.25 o 
  -4 -11   5       15.69       12.31      3.50 o 
  -3 -11   5      190.08      192.91     13.43 o 
  -2 -11   5        7.20        8.99      6.46 o 
  -1 -11   5      140.00      134.89      6.59 o 
   0 -11   5       54.37       49.37     11.28 o 
   1 -11   5        1.45        0.09      2.64 o 
   2 -11   5       44.89       43.75     10.35 o 
   3 -11   5      231.49      230.40      8.41 o 
   4 -11   5       61.31       54.16     13.29 o 
   5 -11   5      769.60      754.71     19.17 o 
   6 -11   5      159.21      149.93      8.95 o 
   7 -11   5       74.47       84.39      8.20 o 
  -6 -10   5       36.99       30.75      6.08 o 
  -5 -10   5        8.11        7.95      3.62 o 
  -4 -10   5        1.88       -1.76      3.21 o 
  -3 -10   5        6.25        0.24      2.73 o 
  -2 -10   5      142.08      138.22     11.14 o 
  -1 -10   5       20.56       18.33      5.13 o 
   0 -10   5        7.03        7.77      5.43 o 
   1 -10   5      421.79      453.32     26.55 o 
   2 -10   5      419.85      452.62     12.20 o 
   3 -10   5      149.05      142.16      3.74 o 
   4 -10   5        0.17        0.17      2.27 o 
   5 -10   5       24.89       26.37      7.82 o 
   6 -10   5        2.44        0.14      3.08 o 
   7 -10   5        0.62       -0.55      2.32 o 
  -7  -9   5        3.61        1.09      2.80 o 
  -6  -9   5       41.35       31.57      4.65 o 
  -5  -9   5       56.28       55.40      4.15 o 
  -4  -9   5      249.13      257.38      6.05 o 
  -3  -9   5      152.27      150.37      4.07 o 
  -2  -9   5      295.94      292.17     10.28 o 
  -1  -9   5      792.70      770.77     27.61 o 
   0  -9   5       49.39       50.36     10.25 o 
   1  -9   5        0.18        1.02      1.59 o 
   2  -9   5      101.51      102.13      8.34 o 
   3  -9   5       94.86       92.71      3.37 o 
   4  -9   5        8.22        3.60      3.66 o 
   5  -9   5        5.63        2.90      5.23 o 
   6  -9   5      168.15      172.95      8.88 o 
   7  -9   5       89.32       99.63      7.59 o 
   8  -9   5       99.88       99.29      8.00 o 
  -8  -8   5       32.20       32.25      7.65 o 
  -7  -8   5        1.64        1.57      2.87 o 
  -6  -8   5       44.10       41.55      4.65 o 
  -5  -8   5      127.92      131.28     10.63 o 
  -4  -8   5        0.91       -0.45      2.29 o 
  -3  -8   5      321.62      314.78      6.73 o 
  -2  -8   5      872.49      889.85     24.12 o 
  -1  -8   5        1.17        2.84      1.51 o 
   0  -8   5       37.56       36.38      5.16 o 
   1  -8   5       95.32       78.13      7.52 o 
   2  -8   5      419.90      419.99     15.14 o 
   3  -8   5      104.64      111.18      6.49 o 
   4  -8   5       22.12       24.53      2.31 o 
   5  -8   5        3.27        3.07      1.69 o 
   6  -8   5       78.64      102.16      6.90 o 
   7  -8   5        0.54       -0.34      1.71 o 
   8  -8   5      146.84      149.79      8.82 o 
  -8  -7   5        2.39        2.94      3.83 o 
  -7  -7   5      103.56      114.05      6.90 o 
  -6  -7   5      258.60      250.10      9.77 o 
  -5  -7   5      173.39      183.20      4.37 o 
  -4  -7   5       21.22       26.12      2.63 o 
  -3  -7   5      890.81      934.86     19.16 o 
  -2  -7   5      431.20      433.92     12.71 o 
  -1  -7   5       28.90       26.53      3.08 o 
   0  -7   5      806.94      840.98     19.66 o 
   1  -7   5      207.05      216.01      5.64 o 
   2  -7   5       11.92        8.56      3.04 o 
   3  -7   5       99.57      116.99      7.69 o 
   4  -7   5      866.46      868.84     21.05 o 
   5  -7   5      489.51      510.49     11.08 o 
   6  -7   5      158.38      163.39      7.65 o 
   7  -7   5       40.75       39.50      5.74 o 
   8  -7   5       74.52       71.89      6.36 o 
   9  -7   5       46.64       38.40      5.26 o 
  -9  -6   5      158.47      175.28      9.57 o 
  -8  -6   5       34.42       33.07      4.58 o 
  -7  -6   5      256.10      263.29      9.77 o 
  -6  -6   5       94.23       94.92      4.31 o 
  -5  -6   5       43.67       42.99      9.91 o 
  -4  -6   5        4.76        2.82      2.90 o 
  -3  -6   5      197.31      188.28     13.15 o 
  -2  -6   5      226.97      249.64      9.77 o 
  -1  -6   5     1192.44     1234.89     32.25 o 
   0  -6   5     1093.49     1053.63     40.52 o 
   1  -6   5     1783.35     1842.51     42.64 o 
   2  -6   5     1472.36     1558.91     46.06 o 
   3  -6   5       12.65       12.66      1.98 o 
   4  -6   5      227.27      247.20      8.54 o 
   5  -6   5      634.90      663.41     13.18 o 
   6  -6   5        3.21        4.51      2.12 o 
   7  -6   5        6.37        3.14      3.01 o 
   8  -6   5        7.80        2.19      3.42 o 
   9  -6   5      112.73      127.58      8.27 o 
  -9  -5   5        0.08       -1.23      2.46 o 
  -8  -5   5       70.78       65.40      5.74 o 
  -7  -5   5      350.98      343.24     10.80 o 
  -6  -5   5      119.18      118.70      5.40 o 
  -5  -5   5      705.30      695.44     21.12 o 
  -4  -5   5       14.22        9.82      3.52 o 
  -3  -5   5     1263.77     1286.93     63.41 o 
  -2  -5   5     3208.50     3154.90     75.44 o 
  -1  -5   5      158.74      160.25      3.82 o 
   0  -5   5      254.49      266.67      6.60 o 
   1  -5   5      972.95      918.37     48.79 o 
   2  -5   5       86.10       92.59      3.09 o 
   3  -5   5       85.11      102.72      3.26 o 
   4  -5   5     2107.71     2256.03     29.96 o 
   5  -5   5      164.85      173.77      4.59 o 
   6  -5   5      610.23      605.58     15.58 o 
   7  -5   5       90.29       85.21      6.01 o 
   8  -5   5       21.85       23.23      4.24 o 
   9  -5   5        5.27        4.65      3.35 o 
 -10  -4   5       13.49       14.56      5.13 o 
  -9  -4   5        0.16       -2.46      2.53 o 
  -8  -4   5        6.82       12.30      3.08 o 
  -7  -4   5      164.57      174.39      5.74 o 
  -6  -4   5       13.75       20.91      2.60 o 
  -5  -4   5       75.58       72.91      3.90 o 
  -4  -4   5     3437.05     3486.00     38.92 o 
  -3  -4   5     4245.73     4149.83     45.93 o 
  -2  -4   5      146.01      154.38      6.36 o 
  -1  -4   5      718.42      716.63     20.65 o 
   0  -4   5     1722.27     1615.93     30.40 o 
   1  -4   5      872.73      919.96     44.08 o 
   2  -4   5      349.53      384.89      9.81 o 
   3  -4   5       27.56       24.57      1.97 o 
   4  -4   5      231.90      225.59      7.24 o 
   5  -4   5       90.66       90.04      3.44 o 
   6  -4   5      564.21      576.26     15.65 o 
   7  -4   5      975.84     1015.58     18.31 o 
   8  -4   5      122.96      114.73      7.79 o 
   9  -4   5       12.72        0.96      3.49 o 
 -10  -3   5        0.97        0.89      2.94 o 
  -9  -3   5       40.20       34.51      5.06 o 
  -8  -3   5       44.66       41.55      4.65 o 
  -7  -3   5      179.68      170.77      5.95 o 
  -6  -3   5      470.26      469.80     18.04 o 
  -5  -3   5      143.32      148.83      6.42 o 
  -4  -3   5       10.54        1.05      1.97 o 
  -3  -3   5      172.51      185.74      5.07 o 
  -2  -3   5     3056.53     3135.99     41.79 o 
  -1  -3   5      995.92      937.41     23.06 o 
   0  -3   5       76.43       88.42      3.93 o 
   1  -3   5        0.07        0.57      1.23 o 
   2  -3   5       67.82       45.95      2.24 o 
   3  -3   5     1176.94     1138.55     23.75 o 
   4  -3   5      338.02      330.56     18.28 o 
   5  -3   5     1075.11     1026.26     27.20 o 
   6  -3   5       76.94       70.45      3.76 o 
   7  -3   5       44.22       33.42      5.60 o 
   8  -3   5      139.29      151.98      8.27 o 
   9  -3   5        0.40       -2.12      2.19 o 
 -10  -2   5      310.51      332.31     12.10 o 
  -9  -2   5       15.70       19.41      3.83 o 
  -8  -2   5        0.30       -0.27      2.39 o 
  -7  -2   5      180.50      182.11      6.08 o 
  -6  -2   5      246.89      262.75      8.82 o 
  -5  -2   5      635.13      612.07     23.44 o 
  -4  -2   5       10.73        6.60      6.80 o 
  -3  -2   5       49.83       48.47      2.17 o 
  -2  -2   5      332.56      313.22      9.87 o 
  -1  -2   5       32.27       24.28      1.62 o 
   0  -2   5     1686.17     1668.31     80.36 o 
   1  -2   5     1628.98     1453.70     63.07 o 
   2  -2   5      219.72      268.99      8.47 o 
   3  -2   5       97.90       82.84      2.90 o 
   4  -2   5      165.52      157.98      4.46 o 
   5  -2   5      140.53      134.27      3.98 o 
   6  -2   5      331.77      323.70     11.00 o 
   7  -2   5       17.59       15.03      4.10 o 
   8  -2   5      206.58      190.99      9.57 o 
 -10  -1   5      154.41      145.62      8.95 o 
  -9  -1   5      111.99      111.04      7.31 o 
  -8  -1   5      180.18      195.09      7.93 o 
  -7  -1   5        7.38        8.41      2.26 o 
  -6  -1   5       52.59       53.03      3.83 o 
  -5  -1   5       21.74       22.55      2.53 o 
  -4  -1   5        3.64        1.37      1.47 o 
  -3  -1   5     1272.67     1192.81     26.88 o 
  -2  -1   5       70.85       78.11      3.28 o 
  -1  -1   5      297.55      330.67      9.64 o 
   0  -1   5     1445.60     1298.83     36.97 o 
   1  -1   5     2084.82     2110.35     94.47 o 
   2  -1   5       56.32       54.89      2.84 o 
   3  -1   5      479.07      441.23     11.32 o 
   4  -1   5      233.60      238.96     10.25 o 
   5  -1   5       93.30       96.34      3.34 o 
   6  -1   5        7.60        5.67      1.98 o 
   7  -1   5       28.20       31.98      4.58 o 
   8  -1   5        5.41        3.76      3.01 o 
 -10   0   5        9.28       13.74      5.33 o 
  -9   0   5       41.31       58.08      5.67 o 
  -8   0   5        0.01       -0.34      2.05 o 
  -7   0   5      208.70      226.80      7.38 o 
  -6   0   5       70.99       67.72      4.03 o 
  -5   0   5      623.81      584.74     22.28 o 
  -4   0   5      475.13      479.97     19.24 o 
  -3   0   5     3659.97     3585.82     63.14 o 
  -2   0   5      179.12      183.80      5.74 o 
  -1   0   5      532.62      478.28     11.16 o 
   0   0   5       33.54       30.85      1.92 o 
   1   0   5       16.31       15.23      1.67 o 
   2   0   5      751.86      732.44     35.36 o 
   3   0   5        1.53        0.60      1.36 o 
   4   0   5        0.07        0.32      1.50 o 
   5   0   5      226.34      234.42     19.10 o 
   6   0   5      375.96      398.80     11.75 o 
   7   0   5      170.05      186.48      9.02 o 
   8   0   5       84.46       81.04      7.18 o 
 -10   1   5        4.14        3.21      3.55 o 
  -9   1   5        3.23        0.68      2.67 o 
  -8   1   5        5.61        1.64      2.80 o 
  -7   1   5     1121.70     1141.87     21.59 o 
  -6   1   5      544.58      533.83     19.07 o 
  -5   1   5        0.41        4.65      1.78 o 
  -4   1   5        0.26       -1.18      2.32 o 
  -3   1   5        4.75        9.36      3.55 o 
  -2   1   5        8.89        0.11      2.70 o 
  -1   1   5      706.40      681.29     19.62 o 
   0   1   5       17.49       27.23      1.97 o 
   1   1   5      403.01      369.20     31.16 o 
   2   1   5        0.77        1.94      1.33 o 
   3   1   5      407.20      385.20      9.39 o 
   4   1   5     1435.83     1466.63     41.24 o 
   5   1   5        5.39        5.17      1.94 o 
   6   1   5       39.84       36.76      4.78 o 
   7   1   5       75.86       62.66      5.74 o 
   8   1   5        0.50        4.31      3.08 o 
 -10   2   5       23.65       20.71      5.54 o 
  -9   2   5        6.56       11.07      3.90 o 
  -8   2   5      215.62      226.60      8.95 o 
  -7   2   5       12.87       17.70      2.80 o 
  -6   2   5      742.02      713.41     20.64 o 
  -5   2   5      345.53      351.92     16.26 o 
  -4   2   5        5.53        5.85      1.62 o 
  -3   2   5       72.44       66.24      2.81 o 
  -2   2   5      800.52      816.80     20.62 o 
  -1   2   5        4.03        3.16      2.77 o 
   0   2   5     4294.75     4097.46     65.67 o 
   1   2   5        0.29       27.60     19.75 o 
   2   2   5       70.32       67.05      2.87 o 
   3   2   5       45.52       46.19      3.83 o 
   4   2   5      221.10      210.88      6.32 o 
   5   2   5       58.50       50.73      3.84 o 
   6   2   5      112.01      111.93      7.11 o 
   7   2   5      115.21      106.74      7.86 o 
 -10   3   5       78.19       71.48      6.56 o 
  -9   3   5       59.89       61.91      5.88 o 
  -8   3   5      264.79      254.68     10.39 o 
  -7   3   5        4.89        4.92      2.32 o 
  -6   3   5      127.10      124.64      4.92 o 
  -5   3   5       87.16       90.20      4.78 o 
  -4   3   5      370.48      380.84     14.11 o 
  -3   3   5       30.74       21.35      2.27 o 
  -2   3   5      216.32      229.71      6.15 o 
  -1   3   5      252.03      265.02      6.23 o 
   0   3   5      438.94      462.19     14.68 o 
   1   3   5      169.52      168.92     16.30 o 
   2   3   5      521.80      488.01     11.85 o 
   3   3   5      896.76      905.38     41.72 o 
   4   3   5      229.53      230.38      6.55 o 
   5   3   5        0.33       -2.70      2.70 o 
   6   3   5       26.67       19.68      4.51 o 
   7   3   5        0.86        3.76      3.49 o 
 -10   4   5       17.43       20.50      4.85 o 
  -9   4   5       11.64        8.54      4.24 o 
  -8   4   5       18.85       21.59      4.58 o 
  -7   4   5        1.77        4.31      2.67 o 
  -6   4   5      853.23      878.51     18.66 o 
  -5   4   5       30.61       31.30      3.08 o 
  -4   4   5      768.80      766.81     32.25 o 
  -3   4   5      291.49      317.84      7.35 o 
  -2   4   5       24.44       22.54      2.20 o 
  -1   4   5        4.14        3.81      1.53 o 
   0   4   5      288.59      280.69      9.60 o 
   1   4   5      762.32      767.28     64.44 o 
   2   4   5        0.03        0.77      1.55 o 
   3   4   5       12.15        9.88      3.31 o 
   4   4   5       31.40       43.33      6.18 o 
   5   4   5       99.27      101.42      5.50 o 
   6   4   5       82.05       82.07      7.18 o 
  -9   5   5       10.78       14.35      4.51 o 
  -8   5   5      172.85      179.92      8.54 o 
  -7   5   5       45.64       46.47      5.60 o 
  -6   5   5       19.31       21.12      3.96 o 
  -5   5   5       41.06       37.04      3.28 o 
  -4   5   5       14.20        7.48      6.77 o 
  -3   5   5      149.59      161.19      9.40 o 
  -2   5   5      151.98      153.70      6.63 o 
  -1   5   5       39.68       37.70      2.48 o 
   0   5   5      217.24      222.43     20.06 o 
   1   5   5       72.51       73.68      3.69 o 
   2   5   5        0.01       -1.52      1.91 o 
   3   5   5      652.22      673.13     19.65 o 
   4   5   5       16.32       14.76      8.85 o 
   5   5   5       60.00       64.96     10.11 o 
  -9   6   5       10.33        8.41      4.31 o 
  -8   6   5       40.31       40.66      5.19 o 
  -7   6   5      200.16      197.96      9.16 o 
  -6   6   5       14.03       14.90      4.65 o 
  -5   6   5      101.20       90.47      6.63 o 
  -4   6   5        0.33        1.84      1.52 o 
  -3   6   5      630.48      571.45     14.04 o 
  -2   6   5       14.64       14.72      7.21 o 
  -1   6   5      307.84      326.39      8.53 o 
   0   6   5        1.22       -0.18      2.70 o 
   1   6   5      147.98      137.09      5.64 o 
   2   6   5       48.36       47.74      8.10 o 
   3   6   5      232.16      234.81      7.52 o 
   4   6   5        0.37       -1.63      1.63 o 
  -8   7   5       29.15       26.31      5.40 o 
  -7   7   5       47.36       53.98      8.06 o 
  -6   7   5       12.74       20.57      4.51 o 
  -5   7   5       31.70       42.57      5.19 o 
  -4   7   5       10.25        2.54      3.25 o 
  -3   7   5       16.27       24.06      5.16 o 
  -2   7   5       69.10       47.14      6.94 o 
  -1   7   5      503.16      492.76      9.52 o 
   0   7   5      117.68      117.44      5.65 o 
   1   7   5      101.27       81.19     11.65 o 
   2   7   5        0.12        0.21      3.76 o 
   3   7   5        8.77        6.40      9.05 o 
  -7   8   5       10.03        3.01      5.95 o 
  -6   8   5        0.41        0.14      3.55 o 
  -5   8   5      348.10      365.11     12.78 o 
  -4   8   5      149.66      155.03      6.72 o 
  -3   8   5       61.53       56.76      4.58 o 
  -2   8   5      101.06       86.06     10.25 o 
  -1   8   5        8.57        3.09      2.68 o 
   0   8   5       98.13      111.80      5.92 o 
   1   8   5       20.92       20.32     10.11 o 
   2   8   5        8.56        5.81      6.49 o 
  -5   9   5        0.07       -1.50      4.10 o 
  -4   9   5       43.46       39.08     11.24 o 
  -3   9   5        4.95        2.88      5.43 o 
  -2   9   5        2.06        5.01      5.74 o 
  -1   9   5       11.96        9.89      3.35 o 
   0   9   5      252.13      242.46      8.44 o 
  -2 -13   6       20.99       16.48      3.61 o 
  -1 -13   6       18.01       17.74      4.54 o 
   0 -13   6       99.07      100.15      5.64 o 
   1 -13   6       10.17        4.07      4.24 o 
   2 -13   6       62.31       61.25      4.52 o 
   3 -13   6       58.92       57.21     10.05 o 
   4 -13   6       60.40       31.65      6.66 o 
  -4 -12   6       23.52        9.64      4.99 o 
  -3 -12   6        2.86        6.10      3.04 o 
  -2 -12   6       31.59       20.40      7.93 o 
  -1 -12   6      283.11      299.26     12.95 o 
   0 -12   6      243.83      239.21      7.31 o 
   1 -12   6      525.81      548.18     10.66 o 
   2 -12   6       36.20       37.12      6.29 o 
   3 -12   6       25.52       22.45      6.32 o 
   4 -12   6       53.90       52.89      5.05 o 
   5 -12   6       66.51       60.91      5.10 o 
   6 -12   6        4.87        8.95      3.96 o 
  -6 -11   6       12.92        1.91      3.83 o 
  -5 -11   6       31.37       39.36      4.93 o 
  -4 -11   6      236.10      233.07      7.51 o 
  -3 -11   6      100.16      107.63      5.36 o 
  -2 -11   6       69.02       77.16      4.32 o 
  -1 -11   6        5.20        7.42      3.19 o 
   0 -11   6        2.58        2.82      2.39 o 
   1 -11   6      151.92      143.70      5.53 o 
   2 -11   6      335.96      320.15      7.59 o 
   3 -11   6       31.22       33.13      6.15 o 
   4 -11   6       79.22       64.63      4.98 o 
   5 -11   6       30.96       20.30      9.33 o 
   6 -11   6       24.80       25.01      4.92 o 
   7 -11   6      329.44      313.52     12.57 o 
  -7 -10   6        1.43        1.44      3.35 o 
  -6 -10   6      154.49      144.60      8.88 o 
  -5 -10   6       12.33       14.89      3.22 o 
  -4 -10   6        0.75       -0.05      2.51 o 
  -3 -10   6       76.29       74.63     17.15 o 
  -2 -10   6      265.48      266.45      7.47 o 
  -1 -10   6       78.17       72.10     11.00 o 
   0 -10   6       57.40       61.88      5.95 o 
   1 -10   6      270.31      260.65      5.27 o 
   2 -10   6      231.73      252.37      5.05 o 
   3 -10   6      209.02      219.87      5.16 o 
   4 -10   6        7.16        4.76      2.41 o 
   5 -10   6      409.41      404.91     25.39 o 
   6 -10   6       58.94       54.80      5.74 o 
   7 -10   6       88.49       72.98      6.90 o 
  -7  -9   6       63.90       58.43      7.18 o 
  -6  -9   6        5.09        1.50      3.49 o 
  -5  -9   6       52.80       49.48      4.23 o 
  -4  -9   6      160.36      164.84      5.57 o 
  -3  -9   6        3.84        8.19      2.06 o 
  -2  -9   6        6.06        4.06      1.91 o 
  -1  -9   6      378.62      400.42     18.38 o 
   0  -9   6       22.18       22.76      2.56 o 
   1  -9   6      257.78      255.74      5.58 o 
   2  -9   6      145.39      151.24      3.98 o 
   3  -9   6      621.31      591.82     17.29 o 
   4  -9   6      354.04      367.21      8.50 o 
   5  -9   6       68.57       81.32      4.92 o 
   6  -9   6        1.31       -1.85      1.85 o 
   7  -9   6       17.78       16.20      5.40 o 
   8  -9   6      105.10       95.26      7.65 o 
  -8  -8   6        0.04        1.30      2.73 o 
  -7  -8   6      121.27      129.02      8.68 o 
  -6  -8   6      171.25      170.08      8.34 o 
  -5  -8   6       81.11       78.43     12.78 o 
  -4  -8   6       18.60        6.64      7.96 o 
  -3  -8   6       68.44       70.47     14.45 o 
  -2  -8   6      309.34      331.22      7.37 o 
  -1  -8   6      380.08      396.28      9.95 o 
   0  -8   6      300.15      285.66      6.49 o 
   1  -8   6       33.53       24.98      4.68 o 
   2  -8   6      120.53      116.80      5.19 o 
   3  -8   6       19.05       21.37      3.49 o 
   4  -8   6       48.35       46.19      2.85 o 
   5  -8   6      608.82      605.25     21.90 o 
   6  -8   6       69.26       76.94      6.29 o 
   7  -8   6       16.61        7.04      4.51 o 
   8  -8   6       10.81        4.17      4.03 o 
  -9  -7   6       38.62       30.75      5.40 o 
  -8  -7   6       71.85       70.32      6.63 o 
  -7  -7   6      101.32      104.14      7.11 o 
  -6  -7   6        4.10        1.16      3.42 o 
  -5  -7   6       59.89       53.37      3.28 o 
  -4  -7   6      384.88      385.67      8.74 o 
  -3  -7   6      653.45      689.24     16.06 o 
  -2  -7   6      151.35      135.65      3.95 o 
  -1  -7   6       88.47      104.02      3.21 o 
   0  -7   6     1175.61     1118.47     21.62 o 
   1  -7   6      918.53      880.15     21.15 o 
   2  -7   6        2.49       -0.10      2.67 o 
   3  -7   6        0.49        2.72      1.54 o 
   4  -7   6      418.54      415.89     16.50 o 
   5  -7   6      148.95      156.15      4.04 o 
   6  -7   6      163.53      185.19      8.54 o 
   7  -7   6        5.21        8.27      3.62 o 
   8  -7   6      203.36      219.01      9.84 o 
  -9  -6   6       28.60       23.51      4.92 o 
  -8  -6   6        5.42        3.08      4.10 o 
  -7  -6   6      329.21      348.03     11.48 o 
  -6  -6   6       26.18       28.70      2.87 o 
  -5  -6   6        3.09        1.50      1.98 o 
  -4  -6   6       54.96       43.45      9.40 o 
  -3  -6   6       13.43       13.20      3.66 o 
  -2  -6   6     1834.97     1956.19     29.82 o 
  -1  -6   6      983.91      948.27     82.48 o 
   0  -6   6      150.91      137.59      3.75 o 
   1  -6   6       25.99       22.62      2.00 o 
   2  -6   6       29.80       31.60      2.94 o 
   3  -6   6        1.25        0.45      1.69 o 
   4  -6   6      538.14      566.53     19.07 o 
   5  -6   6      866.55      882.23     13.82 o 
   6  -6   6      384.90      389.57     11.55 o 
   7  -6   6       91.49       95.94      6.56 o 
   8  -6   6       10.60        9.43      3.90 o 
  -9  -5   6       62.55       58.63      6.01 o 
  -8  -5   6       24.61       21.18      4.24 o 
  -7  -5   6       76.73       78.45      5.81 o 
  -6  -5   6      241.60      224.68     10.39 o 
  -5  -5   6     1238.45     1220.86     26.65 o 
  -4  -5   6       59.78       52.99      5.09 o 
  -3  -5   6     2459.39     2649.88     72.74 o 
  -2  -5   6       13.86       10.23      1.67 o 
  -1  -5   6      340.21      338.24      8.48 o 
   0  -5   6       66.76       70.18      3.76 o 
   1  -5   6      731.21      785.12     27.06 o 
   2  -5   6     1391.80     1343.00     24.81 o 
   3  -5   6     1308.03     1244.63     22.43 o 
   4  -5   6       34.61       39.09      4.99 o 
   5  -5   6      562.25      567.93     13.02 o 
   6  -5   6      285.27      273.95     10.05 o 
   7  -5   6       47.20       53.57      5.95 o 
   8  -5   6       11.83       16.40      4.24 o 
 -10  -4   6        3.95        1.44      3.83 o 
  -9  -4   6        6.43        4.37      3.69 o 
  -8  -4   6      112.58      103.39      6.70 o 
  -7  -4   6      350.84      366.20     11.75 o 
  -6  -4   6       34.42       37.52      3.21 o 
  -5  -4   6      797.61      749.42     23.37 o 
  -4  -4   6        2.30        1.73      1.71 o 
  -3  -4   6     1105.12     1069.39     23.19 o 
  -2  -4   6     1250.18     1188.54     25.38 o 
  -1  -4   6      662.37      632.82     27.61 o 
   0  -4   6     1158.74     1070.95     24.83 o 
   1  -4   6      784.32      830.17     32.77 o 
   2  -4   6      187.20      191.59      4.83 o 
   3  -4   6      484.83      497.06     14.61 o 
   4  -4   6       82.00       82.63      3.15 o 
   5  -4   6      575.34      601.37     19.95 o 
   6  -4   6       12.81        5.54      5.13 o 
   7  -4   6       48.78       49.06      5.19 o 
   8  -4   6      138.27      154.09      8.68 o 
 -10  -3   6        8.74        6.29      5.40 o 
  -9  -3   6      144.21      142.48      8.47 o 
  -8  -3   6       40.26       32.19      4.65 o 
  -7  -3   6       56.47       55.83      4.10 o 
  -6  -3   6       12.10        7.86      2.80 o 
  -5  -3   6        1.98        5.54      2.05 o 
  -4  -3   6     1282.07     1266.42     80.57 o 
  -3  -3   6        6.82        4.39      1.56 o 
  -2  -3   6     1435.44     1495.92     28.26 o 
  -1  -3   6     1826.08     1766.24     30.41 o 
   0  -3   6     1196.11     1199.75     25.51 o 
   1  -3   6       68.31       54.73      5.84 o 
   2  -3   6     2534.39     2652.52     34.33 o 
   3  -3   6      154.17      156.52     10.32 o 
   4  -3   6      315.40      313.83      6.98 o 
   5  -3   6       26.31       33.77      2.44 o 
   6  -3   6       28.85       28.56      4.03 o 
   7  -3   6      164.13      175.55      8.41 o 
   8  -3   6        4.98        2.05      2.73 o 
 -10  -2   6       23.15       16.74      3.83 o 
  -9  -2   6        4.55        2.73      3.55 o 
  -8  -2   6      197.16      203.50      8.41 o 
  -7  -2   6       42.63       45.03      3.55 o 
  -6  -2   6      143.01      147.19      5.19 o 
  -5  -2   6      655.41      604.55     21.94 o 
  -4  -2   6      387.96      398.05      8.74 o 
  -3  -2   6      281.84      266.13      8.30 o 
  -2  -2   6     1461.57     1331.67     27.63 o 
  -1  -2   6       84.60       72.92      2.67 o 
   0  -2   6      267.96      320.29     15.96 o 
   1  -2   6       29.37       26.10      2.02 o 
   2  -2   6        6.70       14.55      3.38 o 
   3  -2   6      193.68      193.66      5.07 o 
   4  -2   6       53.52       53.37      2.78 o 
   5  -2   6      410.02      396.52      9.30 o 
   6  -2   6      222.68      204.73      8.88 o 
   7  -2   6       22.15       11.75      4.03 o 
   8  -2   6        8.73        8.41      5.26 o 
 -10  -1   6      121.05      121.91      7.86 o 
  -9  -1   6       15.79       18.52      3.96 o 
  -8  -1   6      284.20      307.37     10.18 o 
  -7  -1   6       65.85       72.23      3.96 o 
  -6  -1   6      274.05      273.27      8.95 o 
  -5  -1   6      109.91      125.87      4.85 o 
  -4  -1   6      297.26      325.82      8.21 o 
  -3  -1   6        5.88        1.81      2.22 o 
  -2  -1   6      201.16      192.31      5.00 o 
  -1  -1   6       11.06        8.13      1.68 o 
   0  -1   6     1187.12     1139.62     34.47 o 
   1  -1   6     1481.86     1425.88     64.03 o 
   2  -1   6      587.00      558.28     15.67 o 
   3  -1   6      936.46      922.63     38.98 o 
   4  -1   6       12.29       10.94      1.76 o 
   5  -1   6       82.51       85.24      3.20 o 
   6  -1   6       18.17       19.34      3.55 o 
   7  -1   6      130.46      140.43      8.27 o 
   8  -1   6        1.96        1.91      2.19 o 
 -10   0   6       17.29        9.70      3.90 o 
  -9   0   6       14.88       11.89      4.78 o 
  -8   0   6        0.07       -1.03      2.19 o 
  -7   0   6        1.43        4.85      2.32 o 
  -6   0   6      525.11      537.45     17.22 o 
  -5   0   6      113.13      109.40      4.65 o 
  -4   0   6      605.36      617.68     16.69 o 
  -3   0   6      329.14      322.06      9.64 o 
  -2   0   6        0.07        4.16      1.61 o 
  -1   0   6     1411.57     1418.18     26.33 o 
   0   0   6       33.71       29.92      5.50 o 
   1   0   6      360.51      405.49     21.94 o 
   2   0   6      736.16      681.17     16.31 o 
   3   0   6      333.51      316.40     28.94 o 
   4   0   6       11.31       12.98      1.72 o 
   5   0   6      336.39      322.26      7.42 o 
   6   0   6       34.53       29.59      4.72 o 
   7   0   6       94.65       90.20      6.97 o 
 -10   1   6      107.95      110.70      7.65 o 
  -9   1   6       83.98       81.80      6.90 o 
  -8   1   6       58.25       52.41      5.13 o 
  -7   1   6      201.75      194.27      6.08 o 
  -6   1   6       28.80       26.24      2.94 o 
  -5   1   6      968.15      944.31     24.33 o 
  -4   1   6       18.16        9.75      5.26 o 
  -3   1   6     1666.42     1685.47     27.27 o 
  -2   1   6     1003.69     1044.66     21.93 o 
  -1   1   6      117.92      111.22      4.44 o 
   0   1   6       24.96       17.98      1.96 o 
   1   1   6      723.78      732.84     67.82 o 
   2   1   6       27.62       28.40      2.20 o 
   3   1   6       14.44       12.43      2.39 o 
   4   1   6      161.52      161.66      8.00 o 
   5   1   6      161.06      149.06      5.46 o 
   6   1   6      311.01      296.84     11.00 o 
   7   1   6        7.88        9.57      4.72 o 
 -10   2   6        0.04       -2.26      2.67 o 
  -9   2   6      166.64      175.82      9.09 o 
  -8   2   6       23.37       26.86      4.44 o 
  -7   2   6      466.33      475.40     12.57 o 
  -6   2   6       38.29       41.27      3.49 o 
  -5   2   6     1387.75     1337.64     27.61 o 
  -4   2   6       86.91       83.98      3.07 o 
  -3   2   6     1296.68     1391.53     64.95 o 
  -2   2   6       15.63       17.67      2.77 o 
  -1   2   6        2.50        0.58      4.82 o 
   0   2   6       63.40       56.64      4.89 o 
   1   2   6     1029.78     1026.31     38.06 o 
   2   2   6      255.33      256.70     18.14 o 
   3   2   6      223.62      220.54     13.50 o 
   4   2   6      145.52      142.35      6.77 o 
   5   2   6       94.64       96.70      5.07 o 
   6   2   6      279.47      279.08     10.93 o 
 -10   3   6        5.78        4.58      3.69 o 
  -9   3   6      233.37      257.28     10.66 o 
  -8   3   6      160.80      172.13      8.47 o 
  -7   3   6       80.14       74.89      6.49 o 
  -6   3   6      327.83      334.09     11.28 o 
  -5   3   6       59.60       64.58      4.17 o 
  -4   3   6       59.39       55.82      6.94 o 
  -3   3   6      836.45      833.89     16.43 o 
  -2   3   6       21.40       20.78      6.87 o 
  -1   3   6       77.05       74.45      3.07 o 
   0   3   6      305.92      296.71      8.47 o 
   1   3   6       60.25       58.59      7.93 o 
   2   3   6      257.23      242.73     14.59 o 
   3   3   6        0.37        1.48      1.98 o 
   4   3   6        1.13       -1.21      1.66 o 
   5   3   6      137.53      122.67     10.32 o 
   6   3   6        0.02       -0.96      2.05 o 
  -9   4   6        8.71        4.10      3.90 o 
  -8   4   6       22.58       26.17      5.06 o 
  -7   4   6      546.77      570.59     14.01 o 
  -6   4   6      132.82      138.45      7.24 o 
  -5   4   6       12.96        8.20      2.80 o 
  -4   4   6      245.64      238.87      5.34 o 
  -3   4   6        2.45        5.28      2.97 o 
  -2   4   6      533.99      509.70     11.79 o 
  -1   4   6       51.13       43.12      6.90 o 
   0   4   6      113.20      106.56      3.84 o 
   1   4   6      354.91      357.42     32.42 o 
   2   4   6      207.39      209.68     14.35 o 
   3   4   6        7.91       -0.40      2.43 o 
   4   4   6      305.26      290.60     28.77 o 
   5   4   6      101.79      104.71      6.22 o 
  -9   5   6       28.09       20.23      4.85 o 
  -8   5   6       19.09       -0.89      3.76 o 
  -7   5   6        0.39       -0.82      2.67 o 
  -6   5   6       35.47       41.41      5.26 o 
  -5   5   6       35.06       26.51      4.72 o 
  -4   5   6      496.25      468.21     27.16 o 
  -3   5   6       17.63       21.23      6.15 o 
  -2   5   6      167.11      203.32      5.50 o 
  -1   5   6        1.84        2.91      3.62 o 
   0   5   6      267.83      292.60     15.55 o 
   1   5   6      168.90      170.20      6.47 o 
   2   5   6       29.85       30.40      3.84 o 
   3   5   6       25.49       28.50      4.95 o 
   4   5   6        4.08        0.34      4.20 o 
  -8   6   6       65.90       63.41      6.56 o 
  -7   6   6        6.17        6.29      3.62 o 
  -6   6   6      293.14      308.87     11.48 o 
  -5   6   6       31.08       25.15      5.54 o 
  -4   6   6      106.24      103.71      5.44 o 
  -3   6   6       15.55       10.12      2.81 o 
  -2   6   6        1.39        2.99      6.63 o 
  -1   6   6      102.62       77.01      8.95 o 
   0   6   6       92.15       97.79     10.35 o 
   1   6   6        0.19        2.85      2.34 o 
   2   6   6       24.99       23.28      3.85 o 
   3   6   6       95.91      108.90      5.90 o 
  -7   7   6       80.04       82.62      7.18 o 
  -6   7   6        1.62        2.87      4.37 o 
  -5   7   6       56.04       57.81      6.56 o 
  -4   7   6      280.76      285.91      8.68 o 
  -3   7   6       85.26       76.05     20.88 o 
  -2   7   6        2.89       -1.86      2.49 o 
  -1   7   6        7.91        6.53      5.30 o 
   0   7   6        1.36        3.50      3.66 o 
   1   7   6       66.86       58.36      5.88 o 
   2   7   6        1.64        0.91      2.54 o 
  -6   8   6       82.59       77.15      7.93 o 
  -5   8   6        0.18        7.59      4.85 o 
  -4   8   6        0.06        4.56      3.46 o 
  -3   8   6       92.97       82.08     10.08 o 
  -2   8   6        0.86        4.14      3.29 o 
  -1   8   6      100.75      115.37     16.40 o 
   0   8   6       11.91        9.52      6.63 o 
  -2 -13   7       19.74       19.58      5.91 o 
  -1 -13   7       66.57       62.86      5.43 o 
   0 -13   7      117.10      116.35     11.62 o 
   1 -13   7      186.55      185.58      6.83 o 
   2 -13   7       24.44       31.33      6.73 o 
   3 -13   7        0.07       -0.68      2.85 o 
   4 -13   7        0.17        1.63      2.93 o 
  -4 -12   7      200.80      184.91     26.31 o 
  -3 -12   7       11.00        8.27      3.11 o 
  -2 -12   7      206.09      212.72      9.19 o 
  -1 -12   7       48.45       39.57      4.20 o 
   0 -12   7       38.27       34.70      4.58 o 
   1 -12   7       37.42       35.25      6.87 o 
   2 -12   7       79.34       80.88      6.01 o 
   3 -12   7        0.12       -0.19      2.94 o 
   4 -12   7       77.05       69.51      5.16 o 
   5 -12   7       18.83       12.29      5.26 o 
   6 -12   7       16.28        7.24      3.90 o 
  -6 -11   7       46.31       37.04      6.42 o 
  -5 -11   7       92.23       87.27      5.57 o 
  -4 -11   7       45.75       35.40      4.29 o 
  -3 -11   7       11.06        7.38      5.30 o 
  -2 -11   7      167.16      174.07      8.61 o 
  -1 -11   7       60.53       71.12      4.49 o 
   0 -11   7       46.51       41.45      7.41 o 
   1 -11   7       16.83       10.88      7.31 o 
   2 -11   7      240.95      232.29      6.81 o 
   3 -11   7      417.19      416.65     11.72 o 
   4 -11   7      119.88      126.72      6.07 o 
   5 -11   7       74.74       71.58      8.27 o 
   6 -11   7       15.38       14.76      5.13 o 
  -7 -10   7        5.83        5.95      4.03 o 
  -6 -10   7      149.08      156.96      9.02 o 
  -5 -10   7        1.60       -3.31      4.27 o 
  -4 -10   7        3.83       -3.08      3.08 o 
  -3 -10   7       80.45       68.50      5.09 o 
  -2 -10   7      265.16      259.24     13.74 o 
  -1 -10   7      294.60      303.30      8.67 o 
   0 -10   7        0.41        2.25      1.51 o 
   1 -10   7        1.95        5.31      5.77 o 
   2 -10   7      134.94      139.07      6.18 o 
   3 -10   7        9.93       10.36      4.07 o 
   4 -10   7       51.84       59.16      6.49 o 
   5 -10   7       70.71       76.45     10.35 o 
   6 -10   7       97.43      100.11      8.00 o 
   7 -10   7        1.87       -0.07      2.60 o 
  -7  -9   7       92.65       77.08      7.52 o 
  -6  -9   7       32.15       31.09      4.65 o 
  -5  -9   7      104.17      108.18      5.21 o 
  -4  -9   7       19.58       14.86      1.92 o 
  -3  -9   7       13.71        8.20      6.73 o 
  -2  -9   7       21.57       17.60      2.05 o 
  -1  -9   7       25.25       25.73      4.44 o 
   0  -9   7      468.34      470.90     33.24 o 
   1  -9   7     1117.90     1155.62     44.38 o 
   2  -9   7       59.81       48.65      4.31 o 
   3  -9   7       31.96       27.87      7.45 o 
   4  -9   7      156.12      155.96      6.49 o 
   5  -9   7      371.76      370.87     17.66 o 
   6  -9   7       61.50       51.39      6.36 o 
   7  -9   7        1.42        1.57      3.01 o 
  -8  -8   7        8.08       12.78      3.96 o 
  -7  -8   7        6.13        7.38      3.35 o 
  -6  -8   7        3.63        5.81      4.31 o 
  -5  -8   7      508.44      531.04      9.32 o 
  -4  -8   7      477.45      487.62     10.64 o 
  -3  -8   7       23.34       23.21      7.28 o 
  -2  -8   7      481.97      451.82     29.21 o 
  -1  -8   7       96.99      110.29      3.78 o 
   0  -8   7       62.78       64.50      2.78 o 
   1  -8   7      202.43      199.70      4.71 o 
   2  -8   7       16.07       11.59      4.24 o 
   3  -8   7        1.01        2.46      3.25 o 
   4  -8   7       62.34       66.41      7.93 o 
   5  -8   7      132.44      134.64      6.49 o 
   6  -8   7      185.60      187.99      9.16 o 
   7  -8   7      218.48      230.83     10.66 o 
  -9  -7   7       74.15       68.06      6.97 o 
  -8  -7   7       11.70        7.65      3.69 o 
  -7  -7   7       24.81       16.74      4.17 o 
  -6  -7   7      120.87      136.40      7.18 o 
  -5  -7   7       68.60       62.72     13.02 o 
  -4  -7   7      767.58      804.70     15.00 o 
  -3  -7   7      993.58     1015.24     18.28 o 
  -2  -7   7      386.96      410.41      9.88 o 
  -1  -7   7        2.23        3.16      1.79 o 
   0  -7   7      124.97      123.39      3.48 o 
   1  -7   7      401.20      379.56     15.75 o 
   2  -7   7      922.15      947.59     39.63 o 
   3  -7   7      171.19      170.10      4.23 o 
   4  -7   7       68.58       63.99      4.48 o 
   5  -7   7       61.62       45.40      5.98 o 
   6  -7   7       35.73       26.65      4.44 o 
   7  -7   7      215.78      207.60      9.91 o 
   8  -7   7       91.18       79.95      7.65 o 
  -9  -6   7        0.02       -2.26      2.94 o 
  -8  -6   7        3.79        4.44      3.35 o 
  -7  -6   7      191.60      195.03      8.61 o 
  -6  -6   7       79.58       76.94      3.90 o 
  -5  -6   7      318.83      305.86     13.05 o 
  -4  -6   7        7.93       10.51      1.84 o 
  -3  -6   7      650.78      705.61     16.13 o 
  -2  -6   7      129.59      162.21      5.84 o 
  -1  -6   7      437.89      437.74     13.96 o 
   0  -6   7       25.38       28.02      5.40 o 
   1  -6   7      629.78      567.73     23.58 o 
   2  -6   7       94.41       93.88      7.89 o 
   3  -6   7      690.39      715.08     14.97 o 
   4  -6   7        8.81        4.10      2.80 o 
   5  -6   7        1.49        5.67      3.04 o 
   6  -6   7       28.37       13.87      4.24 o 
   7  -6   7        2.91        1.03      2.39 o 
   8  -6   7      158.55      166.53      9.57 o 
  -9  -5   7       91.04       90.88      7.04 o 
  -8  -5   7       46.65       41.89      5.33 o 
  -7  -5   7       64.50       55.01      5.40 o 
  -6  -5   7       45.37       42.30      3.42 o 
  -5  -5   7        0.66        1.37      2.32 o 
  -4  -5   7       87.42       90.82      3.15 o 
  -3  -5   7      103.62       98.24      3.69 o 
  -2  -5   7      602.01      591.58     16.11 o 
  -1  -5   7       17.37       11.91      4.41 o 
   0  -5   7     1173.81     1160.86     23.26 o 
   1  -5   7      687.97      680.67     19.61 o 
   2  -5   7        9.46        9.55      1.76 o 
   3  -5   7       45.51       42.95      2.51 o 
   4  -5   7     1033.05     1012.73     15.78 o 
   5  -5   7      116.15      118.75      3.74 o 
   6  -5   7      214.01      219.28      9.02 o 
   7  -5   7       10.54        6.22      4.85 o 
   8  -5   7        7.04       10.87      3.90 o 
 -10  -4   7       49.85       55.08      8.41 o 
  -9  -4   7       89.27       87.06      6.63 o 
  -8  -4   7        1.12       -0.68      2.39 o 
  -7  -4   7       12.65       17.22      2.73 o 
  -6  -4   7      328.07      316.59     12.16 o 
  -5  -4   7       12.65       18.04      2.67 o 
  -4  -4   7       12.97       12.41      1.85 o 
  -3  -4   7     1740.70     1674.58     26.67 o 
  -2  -4   7      110.50      117.11      4.95 o 
  -1  -4   7      523.92      568.41     16.74 o 
   0  -4   7      142.10      120.01      6.46 o 
   1  -4   7        1.94        1.99      1.76 o 
   2  -4   7        0.11        0.37      1.46 o 
   3  -4   7      103.44      106.55      3.86 o 
   4  -4   7     1046.84     1022.37     20.94 o 
   5  -4   7      434.49      441.02     16.78 o 
   6  -4   7       69.45       68.54      6.56 o 
   7  -4   7      139.13      154.30      8.54 o 
   8  -4   7      106.99      110.97      7.93 o 
 -10  -3   7       41.60       36.83      7.11 o 
  -9  -3   7        2.96       -1.09      2.67 o 
  -8  -3   7        4.33        2.87      3.21 o 
  -7  -3   7      352.74      369.83     11.55 o 
  -6  -3   7        1.48        2.26      2.05 o 
  -5  -3   7      241.40      242.24      8.06 o 
  -4  -3   7      519.53      544.24     14.73 o 
  -3  -3   7       71.97       67.85      2.70 o 
  -2  -3   7       18.41        8.72      1.67 o 
  -1  -3   7      582.94      556.32     17.03 o 
   0  -3   7      573.54      539.12     16.11 o 
   1  -3   7     1856.72     1912.25     28.21 o 
   2  -3   7       43.25       38.75      2.84 o 
   3  -3   7        5.44        5.64      2.60 o 
   4  -3   7      315.25      307.75      8.89 o 
   5  -3   7       51.40       59.20      2.69 o 
   6  -3   7      245.52      256.60      9.84 o 
   7  -3   7      127.48      150.40      7.93 o 
   8  -3   7       21.54       14.15      4.58 o 
 -10  -2   7        1.61       -0.41      2.94 o 
  -9  -2   7       58.06       65.94      5.74 o 
  -8  -2   7        5.96        3.42      2.94 o 
  -7  -2   7      164.51      171.59      6.42 o 
  -6  -2   7       55.77       51.66      3.69 o 
  -5  -2   7       62.43       57.47      3.49 o 
  -4  -2   7      102.52       95.34      3.28 o 
  -3  -2   7      538.74      567.24     16.20 o 
  -2  -2   7      770.59      756.84     46.13 o 
  -1  -2   7        7.77        7.56      1.91 o 
   0  -2   7      157.72      162.20      7.11 o 
   1  -2   7       70.99       59.88      2.58 o 
   2  -2   7      463.34      430.34      9.99 o 
   3  -2   7      358.48      354.38     18.48 o 
   4  -2   7      137.77      154.40      3.93 o 
   5  -2   7       84.78       76.50      4.47 o 
   6  -2   7      123.48      107.90      6.90 o 
   7  -2   7      152.29      147.94      9.29 o 
 -10  -1   7       53.41       52.41      6.36 o 
  -9  -1   7        1.30        0.75      2.87 o 
  -8  -1   7      441.83      409.39     11.48 o 
  -7  -1   7        0.00       -1.23      2.46 o 
  -6  -1   7       98.93      110.91      4.65 o 
  -5  -1   7      170.52      163.93      5.81 o 
  -4  -1   7      197.30      213.27      6.12 o 
  -3  -1   7       59.81       46.05      4.27 o 
  -2  -1   7       20.33       18.74      2.02 o 
  -1  -1   7       14.77       15.20      1.91 o 
   0  -1   7     1773.89     1680.20     44.76 o 
   1  -1   7        1.90       -0.28      1.63 o 
   2  -1   7       34.69       31.35      2.31 o 
   3  -1   7      551.87      574.89     12.30 o 
   4  -1   7      251.30      220.08      6.32 o 
   5  -1   7       44.73       37.87      3.47 o 
   6  -1   7       10.90       11.14      3.76 o 
   7  -1   7       57.14       53.64      5.67 o 
 -10   0   7      145.65      151.22      9.16 o 
  -9   0   7      199.56      193.59      9.23 o 
  -8   0   7      309.13      321.58     10.73 o 
  -7   0   7      221.00      232.34      9.77 o 
  -6   0   7        1.54        4.72      2.26 o 
  -5   0   7       25.67       22.07      2.94 o 
  -4   0   7      100.18       96.83      3.28 o 
  -3   0   7       27.76       24.86      2.02 o 
  -2   0   7       99.87       98.15      3.18 o 
  -1   0   7      384.94      356.56     12.44 o 
   0   0   7       10.56       11.42      1.64 o 
   1   0   7      107.81      111.63      3.47 o 
   2   0   7      632.58      598.82     12.99 o 
   3   0   7      509.73      525.49     11.62 o 
   4   0   7      536.72      538.90      9.06 o 
   5   0   7       17.02       15.08      3.52 o 
   6   0   7       12.67        3.01      3.35 o 
   7   0   7       36.22       32.19      6.01 o 
 -10   1   7       23.78       11.21      5.19 o 
  -9   1   7        0.31        1.30      3.49 o 
  -8   1   7      272.19      299.51     10.59 o 
  -7   1   7       12.00       13.46      3.62 o 
  -6   1   7     1262.87     1315.02     22.69 o 
  -5   1   7        6.09        9.91      2.32 o 
  -4   1   7       72.97       64.75      3.00 o 
  -3   1   7      601.34      646.20     15.24 o 
  -2   1   7      408.36      388.23     14.18 o 
  -1   1   7      477.59      474.83     22.93 o 
   0   1   7      114.80      112.12      7.52 o 
   1   1   7     1443.50     1427.75     66.08 o 
   2   1   7      199.32      199.24      9.46 o 
   3   1   7       18.50       18.37      2.08 o 
   4   1   7        1.16        2.21      1.67 o 
   5   1   7      163.70      183.10      6.43 o 
   6   1   7       29.11       26.10      4.85 o 
 -10   2   7       12.81        5.47      6.15 o 
  -9   2   7        5.62       10.46      3.35 o 
  -8   2   7      391.90      407.89     12.57 o 
  -7   2   7        1.88        2.39      3.14 o 
  -6   2   7      105.63      113.71      4.65 o 
  -5   2   7      171.42      160.72      5.47 o 
  -4   2   7        4.27        4.76      1.66 o 
  -3   2   7      988.92      977.14     34.10 o 
  -2   2   7       21.18       18.28      5.26 o 
  -1   2   7       34.68       28.33      4.61 o 
   0   2   7      533.91      520.45     26.92 o 
   1   2   7      984.40     1016.91     66.35 o 
   2   2   7      325.74      332.00      8.12 o 
   3   2   7      608.63      612.25     10.05 o 
   4   2   7       50.31       38.23      4.03 o 
   5   2   7        7.06        5.13      6.12 o 
   6   2   7       12.07       15.17      4.58 o 
  -9   3   7       34.22       32.73      5.47 o 
  -8   3   7        0.19       -1.85      2.73 o 
  -7   3   7      443.51      461.73     12.85 o 
  -6   3   7        4.12        4.51      4.51 o 
  -5   3   7       57.81       55.01      3.69 o 
  -4   3   7      109.37      104.62      8.78 o 
  -3   3   7      558.40      547.91     17.12 o 
  -2   3   7        3.93        0.99      1.68 o 
  -1   3   7     1736.32     1736.78     31.71 o 
   0   3   7      161.70      158.98      8.44 o 
   1   3   7        3.40        1.43      1.72 o 
   2   3   7        1.16        2.92      6.15 o 
   3   3   7       36.81       37.46      3.50 o 
   4   3   7       28.37       33.41      4.58 o 
   5   3   7      100.74      117.44      6.24 o 
  -9   4   7        0.14        6.29      4.51 o 
  -8   4   7        4.47        5.40      4.92 o 
  -7   4   7       70.89       79.95      7.24 o 
  -6   4   7       51.75       50.43      5.54 o 
  -5   4   7       95.62      109.61      6.83 o 
  -4   4   7        1.20        2.42      1.63 o 
  -3   4   7       25.41       26.24      2.87 o 
  -2   4   7      482.84      462.51      9.38 o 
  -1   4   7      491.93      451.36      8.96 o 
   0   4   7       40.82       43.64      4.01 o 
   1   4   7      362.84      371.87     31.60 o 
   2   4   7       43.25       33.22      3.45 o 
   3   4   7       77.90       74.45      4.80 o 
   4   4   7       60.16       55.38      4.74 o 
  -8   5   7        7.98        1.03      4.37 o 
  -7   5   7       20.58        3.96      6.63 o 
  -6   5   7        1.64        0.27      4.58 o 
  -5   5   7      234.36      243.88      9.77 o 
  -4   5   7      164.94      142.05     15.17 o 
  -3   5   7       35.32       42.02      3.90 o 
  -2   5   7        0.00        1.48      2.41 o 
  -1   5   7        0.02        1.67      2.54 o 
   0   5   7      337.19      395.71     19.37 o 
   1   5   7        5.19        4.06      3.62 o 
   2   5   7        5.59        0.50      2.57 o 
   3   5   7       18.51       18.52     10.28 o 
  -7   6   7       19.01       12.30      4.31 o 
  -6   6   7        0.60        3.21      3.55 o 
  -5   6   7        7.61        7.72      4.24 o 
  -4   6   7       55.16       60.74      4.86 o 
  -3   6   7        8.99        4.02      3.39 o 
  -2   6   7        1.04       -0.47      2.38 o 
  -1   6   7      121.88      115.11      5.45 o 
   0   6   7       66.16       65.16      4.95 o 
   1   6   7       13.08       11.26      4.58 o 
   2   6   7      302.43      296.79      9.23 o 
  -6   7   7        8.54        7.45      4.99 o 
  -5   7   7       20.79       10.73      8.34 o 
  -4   7   7      111.16      109.70     12.23 o 
  -3   7   7        2.15       -2.39      2.59 o 
  -2   7   7      119.80      121.28     14.15 o 
  -1   7   7       39.48       52.18      4.16 o 
   0   7   7       22.51       22.72      8.30 o 
  -2 -13   8       44.23       30.15      4.18 o 
  -1 -13   8        2.15        5.34      2.94 o 
   0 -13   8       53.74       50.77      7.04 o 
   1 -13   8       39.47       40.67     12.16 o 
   2 -13   8        5.83       -1.29      3.20 o 
   3 -13   8      236.51      227.61     10.35 o 
   4 -13   8        9.93        8.50      2.97 o 
  -4 -12   8       13.62       11.48      5.19 o 
  -3 -12   8       25.49        8.26     11.24 o 
  -2 -12   8      130.84      120.60     13.02 o 
  -1 -12   8       25.75       24.72      3.66 o 
   0 -12   8        0.27       -0.18      2.90 o 
   1 -12   8      116.87      111.19      5.46 o 
   2 -12   8      112.26      115.89      5.74 o 
   3 -12   8      234.52      231.98      7.49 o 
   4 -12   8       33.89       37.18      5.33 o 
   5 -12   8      126.73      130.97      6.81 o 
  -6 -11   8        0.95        2.39      3.35 o 
  -5 -11   8       29.20       21.15      4.06 o 
  -4 -11   8       13.64       14.13      3.35 o 
  -3 -11   8        5.68        0.06      4.03 o 
  -2 -11   8        2.34        2.79      3.31 o 
  -1 -11   8      427.42      419.45      8.65 o 
   0 -11   8      334.50      362.67      8.09 o 
   1 -11   8       44.32       41.70      6.15 o 
   2 -11   8        4.20        0.37      2.34 o 
   3 -11   8       19.80       16.44      3.73 o 
   4 -11   8       42.70       36.50      6.83 o 
   5 -11   8        2.91       -2.98      5.54 o 
   6 -11   8        0.67       -1.30      2.32 o 
  -7 -10   8        1.93       -1.64      2.80 o 
  -6 -10   8       11.45       15.10      4.24 o 
  -5 -10   8       61.36       59.32     14.01 o 
  -4 -10   8      301.63      301.47      7.89 o 
  -3 -10   8       24.55       18.37      8.82 o 
  -2 -10   8        3.00        0.93      1.45 o 
  -1 -10   8      184.43      192.15      8.06 o 
   0 -10   8      202.66      201.90      6.15 o 
   1 -10   8      247.23      247.47      7.06 o 
   2 -10   8        2.34        1.69      2.59 o 
   3 -10   8      245.47      251.27      6.91 o 
   4 -10   8       32.88       32.00     12.81 o 
   5 -10   8        6.81        3.72      5.43 o 
   6 -10   8      350.46      376.04     14.35 o 
  -7  -9   8       60.18       55.42      6.49 o 
  -6  -9   8       45.29       32.05      6.70 o 
  -5  -9   8        3.51        3.53      4.51 o 
  -4  -9   8      195.08      200.16      6.13 o 
  -3  -9   8       81.12       82.75      3.02 o 
  -2  -9   8       15.78       17.54      4.27 o 
  -1  -9   8        5.34        4.91      1.81 o 
   0  -9   8      419.05      401.93      9.98 o 
   1  -9   8       83.45       94.16      5.57 o 
   2  -9   8      325.18      340.33      9.03 o 
   3  -9   8        6.34        6.20      1.74 o 
   4  -9   8      104.95      109.26      5.66 o 
   5  -9   8      110.89      109.30      5.46 o 
   6  -9   8        5.92        4.85      2.94 o 
   7  -9   8        1.84        8.13      3.14 o 
  -8  -8   8       87.37       76.33      8.27 o 
  -7  -8   8        0.10        2.12      3.14 o 
  -6  -8   8        0.74       -1.37      2.87 o 
  -5  -8   8      485.21      479.40     17.84 o 
  -4  -8   8      323.91      318.89      9.67 o 
  -3  -8   8      887.34      908.44     26.27 o 
  -2  -8   8      161.52      153.73      3.93 o 
  -1  -8   8       41.77       36.91     10.63 o 
   0  -8   8       17.94       12.72      2.00 o 
   1  -8   8        2.23        1.24      1.66 o 
   2  -8   8      953.88      975.23     32.94 o 
   3  -8   8     1658.60     1747.08     17.95 o 
   4  -8   8        2.49        5.71      3.25 o 
   5  -8   8       77.53       82.18      5.08 o 
   6  -8   8      166.95      155.39      9.02 o 
   7  -8   8      156.29      145.07      8.95 o 
  -8  -7   8       99.00       89.38      7.86 o 
  -7  -7   8       15.15        4.31      4.37 o 
  -6  -7   8        0.05        0.62      2.67 o 
  -5  -7   8      202.81      199.46      5.26 o 
  -4  -7   8      127.47      120.53      3.66 o 
  -3  -7   8      315.74      317.90     10.18 o 
  -2  -7   8     1029.41     1026.28     17.73 o 
  -1  -7   8     1212.92     1223.86     19.97 o 
   0  -7   8        0.30        1.79      1.67 o 
   1  -7   8        2.39        4.17      1.70 o 
   2  -7   8      226.96      228.37      8.13 o 
   3  -7   8       99.33       92.47      3.32 o 
   4  -7   8        3.01        4.38      1.66 o 
   5  -7   8      161.62      165.70      6.13 o 
   6  -7   8      130.87      127.65      7.79 o 
   7  -7   8       37.46       32.66      4.99 o 
  -9  -6   8       19.15       16.81      5.26 o 
  -8  -6   8       13.16       13.80      3.83 o 
  -7  -6   8       70.66       74.48      5.88 o 
  -6  -6   8      139.82      151.36      4.85 o 
  -5  -6   8      314.26      329.64     12.57 o 
  -4  -6   8      682.87      697.06     14.01 o 
  -3  -6   8      344.60      366.52      9.11 o 
  -2  -6   8       89.32       95.90      3.09 o 
  -1  -6   8     1045.11     1061.72     26.58 o 
   0  -6   8      588.72      582.11     14.73 o 
   1  -6   8        0.40       -1.44      1.44 o 
   2  -6   8       47.67       41.62      2.71 o 
   3  -6   8       40.97       43.15      2.63 o 
   4  -6   8      626.03      656.11     10.87 o 
   5  -6   8      180.45      189.67     10.66 o 
   6  -6   8       54.99       57.67      5.47 o 
   7  -6   8       10.68        6.36      3.21 o 
  -9  -5   8        3.34        2.05      3.76 o 
  -8  -5   8      135.28      164.00      8.54 o 
  -7  -5   8       12.32       13.60      4.03 o 
  -6  -5   8        9.37       15.31      2.67 o 
  -5  -5   8      290.12      276.82     11.89 o 
  -4  -5   8       10.47        5.59      1.81 o 
  -3  -5   8        1.82        2.16      4.99 o 
  -2  -5   8      277.25      275.62      6.79 o 
  -1  -5   8      232.83      235.24     11.79 o 
   0  -5   8       26.77       39.82      2.39 o 
   1  -5   8      234.06      224.25      5.91 o 
   2  -5   8        1.02        1.31      2.46 o 
   3  -5   8      386.76      378.38      9.90 o 
   4  -5   8      145.58      141.01      4.01 o 
   5  -5   8       32.52       38.26      4.75 o 
   6  -5   8      145.32      154.09      8.20 o 
   7  -5   8       54.65       53.10      6.01 o 
  -9  -4   8       82.68       73.39      7.31 o 
  -8  -4   8      224.98      252.84      9.64 o 
  -7  -4   8      299.62      302.38     10.52 o 
  -6  -4   8      255.26      241.08     10.80 o 
  -5  -4   8       81.10       94.92      4.58 o 
  -4  -4   8        3.82        3.79      1.61 o 
  -3  -4   8      125.17      136.01      5.36 o 
  -2  -4   8       57.15       57.98      4.27 o 
  -1  -4   8       33.12       26.57      2.15 o 
   0  -4   8      884.64      933.67     18.63 o 
   1  -4   8      582.22      585.74     14.37 o 
   2  -4   8      562.04      542.80     13.44 o 
   3  -4   8       81.28       78.80      3.90 o 
   4  -4   8       13.33        9.49      1.98 o 
   5  -4   8       67.94       76.04      6.25 o 
   6  -4   8      183.38      177.26      9.16 o 
   7  -4   8       25.06       26.86      5.06 o 
 -10  -3   8       10.04        1.57      4.44 o 
  -9  -3   8       23.15       28.09      6.36 o 
  -8  -3   8        1.83        0.82      2.39 o 
  -7  -3   8        0.98        1.30      2.53 o 
  -6  -3   8       40.69       41.34      3.76 o 
  -5  -3   8       10.55       12.16      2.26 o 
  -4  -3   8      943.45      935.03     17.43 o 
  -3  -3   8      613.00      636.54     15.55 o 
  -2  -3   8      688.22      686.18     31.88 o 
  -1  -3   8     1009.24      988.82     39.57 o 
   0  -3   8      110.59       97.25      3.21 o 
   1  -3   8       51.81       45.75      2.37 o 
   2  -3   8      126.48      116.70      3.49 o 
   3  -3   8      315.01      304.76     12.85 o 
   4  -3   8       18.39       13.22      2.04 o 
   5  -3   8        5.23        6.64      4.78 o 
   6  -3   8      115.58      121.43      7.72 o 
   7  -3   8      100.90       99.49      7.45 o 
 -10  -2   8       20.67       28.56      7.18 o 
  -9  -2   8       52.11       41.07      6.56 o 
  -8  -2   8       11.25       11.55      4.03 o 
  -7  -2   8        1.01        3.08      3.21 o 
  -6  -2   8        3.97        4.24      2.67 o 
  -5  -2   8     1249.32     1246.14     25.08 o 
  -4  -2   8        1.40       -0.11      1.56 o 
  -3  -2   8      195.55      208.82      5.42 o 
  -2  -2   8      927.17      910.86     39.39 o 
  -1  -2   8       93.23       94.83      3.14 o 
   0  -2   8       11.89       11.49      1.80 o 
   1  -2   8      170.48      183.26      8.00 o 
   2  -2   8      127.18      118.99      3.60 o 
   3  -2   8      185.22      203.98     13.77 o 
   4  -2   8       25.36       25.39      4.48 o 
   5  -2   8        5.50        1.67      2.27 o 
   6  -2   8      266.52      276.14     11.07 o 
   7  -2   8        4.10       -2.39      2.39 o 
 -10  -1   8        0.01        0.96      2.94 o 
  -9  -1   8       69.01       85.21      6.77 o 
  -8  -1   8      132.30      133.80      7.79 o 
  -7  -1   8       41.12       41.68      4.85 o 
  -6  -1   8      327.68      343.31     11.34 o 
  -5  -1   8      740.14      730.49     19.07 o 
  -4  -1   8       10.13        7.94      4.37 o 
  -3  -1   8     1771.25     1829.06     45.41 o 
  -2  -1   8       41.48       34.03      2.44 o 
  -1  -1   8      252.83      260.93      7.62 o 
   0  -1   8       18.61       14.15      3.38 o 
   1  -1   8       25.71       24.02      2.56 o 
   2  -1   8      391.89      401.24     10.34 o 
   3  -1   8      197.42      184.39      4.99 o 
   4  -1   8      376.82      378.90     11.75 o 
   5  -1   8      355.32      368.78      8.63 o 
   6  -1   8       54.60       55.62      6.29 o 
 -10   0   8       22.50       21.94      7.59 o 
  -9   0   8        9.50        6.08      4.03 o 
  -8   0   8      182.02      196.19      9.16 o 
  -7   0   8       13.21       11.00      3.90 o 
  -6   0   8      203.11      211.43      9.50 o 
  -5   0   8       25.15       26.99      3.14 o 
  -4   0   8      175.90      181.80      4.45 o 
  -3   0   8      242.92      245.05      8.85 o 
  -2   0   8        0.02        0.94      1.61 o 
  -1   0   8       16.47       19.19      2.15 o 
   0   0   8       58.07       53.91      2.61 o 
   1   0   8      210.99      208.43      4.75 o 
   2   0   8      230.78      234.92     18.69 o 
   3   0   8       14.30        8.57      2.59 o 
   4   0   8      115.42      114.04      5.64 o 
   5   0   8      218.15      220.17      7.06 o 
   6   0   8        3.03        7.04      3.35 o 
  -9   1   8       21.20        4.58      5.40 o 
  -8   1   8       10.42        3.42      5.19 o 
  -7   1   8       54.89       41.48      5.54 o 
  -6   1   8       30.25       32.05      3.08 o 
  -5   1   8      338.11      368.32     12.51 o 
  -4   1   8      389.70      412.69      9.98 o 
  -3   1   8      112.97      103.46      3.48 o 
  -2   1   8       75.13       74.01      6.63 o 
  -1   1   8      350.93      348.98     15.65 o 
   0   1   8       46.18       48.04      2.78 o 
   1   1   8      164.08      156.57      7.28 o 
   2   1   8        0.20        0.07      1.25 o 
   3   1   8        3.36        3.11      2.66 o 
   4   1   8      121.95      113.19      5.22 o 
   5   1   8      213.49      225.34     14.59 o 
  -9   2   8       22.43       20.30      5.26 o 
  -8   2   8       78.21       63.96      6.56 o 
  -7   2   8       78.94       77.63      6.22 o 
  -6   2   8      415.32      436.18     12.10 o 
  -5   2   8       10.88        9.70      2.73 o 
  -4   2   8      375.90      398.58     24.81 o 
  -3   2   8       50.48       48.93      2.51 o 
  -2   2   8       55.92       51.41      2.73 o 
  -1   2   8      110.90      103.47      3.42 o 
   0   2   8       17.48       13.40      4.17 o 
   1   2   8        0.18        3.52      2.14 o 
   2   2   8      121.05      121.21      5.13 o 
   3   2   8        4.51        4.55      2.58 o 
   4   2   8        0.01        2.79      7.59 o 
   5   2   8      156.70      167.32      8.88 o 
  -9   3   8        3.24        1.16      3.28 o 
  -8   3   8        0.73        1.78      3.90 o 
  -7   3   8       16.52       14.49      4.92 o 
  -6   3   8      382.14      375.09     11.75 o 
  -5   3   8       55.78       57.33      5.95 o 
  -4   3   8      343.72      341.93      9.81 o 
  -3   3   8        3.61        2.42      1.62 o 
  -2   3   8        3.04       -0.76      1.57 o 
  -1   3   8        6.75        2.20      2.80 o 
   0   3   8       10.97        6.70      3.83 o 
   1   3   8       72.89       63.92      7.93 o 
   2   3   8      206.74      220.60      6.89 o 
   3   3   8      212.10      228.50      7.14 o 
   4   3   8      139.91      149.78      6.46 o 
  -8   4   8        3.35        3.01      4.03 o 
  -7   4   8       38.73       45.78      5.74 o 
  -6   4   8       14.75       18.04      4.65 o 
  -5   4   8       59.51       49.47      5.54 o 
  -4   4   8       63.76       49.80      4.11 o 
  -3   4   8        7.63        4.09      2.54 o 
  -2   4   8      137.26      145.12      9.74 o 
  -1   4   8        1.00        3.94      2.69 o 
   0   4   8      134.69      134.91     11.58 o 
   1   4   8      492.06      507.47     32.25 o 
   2   4   8        2.00        0.19      4.03 o 
   3   4   8        5.89        2.67      2.72 o 
  -7   5   8        5.34        4.17      4.17 o 
  -6   5   8        9.66        5.54      4.17 o 
  -5   5   8        0.74        3.35      3.55 o 
  -4   5   8        0.23       -1.08      5.36 o 
  -3   5   8      444.66      444.39      9.65 o 
  -2   5   8       21.96       20.83      3.44 o 
  -1   5   8       36.22       36.75      7.28 o 
   0   5   8       24.53       21.35      3.35 o 
   1   5   8        0.02       -1.49      2.25 o 
   2   5   8       12.14        7.37      4.09 o 
  -6   6   8        4.57        9.29      6.42 o 
  -5   6   8        8.94        4.51      4.92 o 
  -4   6   8        5.83        3.76      3.74 o 
  -3   6   8       49.90       47.23      4.79 o 
  -2   6   8       28.34       28.91      4.25 o 
  -1   6   8      141.73      144.76     14.11 o 
   0   6   8       36.05       37.48      4.78 o 
  -2 -13   9       36.75       37.95      4.39 o 
  -1 -13   9       72.39       74.53     11.38 o 
   0 -13   9      141.63      138.03      6.25 o 
   1 -13   9       11.06        5.62      4.00 o 
   2 -13   9        0.42       -0.96      2.69 o 
   3 -13   9        0.70        0.16      2.32 o 
  -4 -12   9        2.70        5.30      3.12 o 
  -3 -12   9       14.43        9.28      6.12 o 
  -2 -12   9        1.08        0.75      2.58 o 
  -1 -12   9        2.46       -2.19      2.67 o 
   0 -12   9        4.27        1.00      3.43 o 
   1 -12   9      130.84      152.08      6.38 o 
   2 -12   9       43.60       48.32      4.38 o 
   3 -12   9        0.51       -0.67      2.46 o 
   4 -12   9        0.53        3.08      3.62 o 
   5 -12   9      115.60      122.84      6.54 o 
  -6 -11   9        0.09        2.46      3.90 o 
  -5 -11   9       69.69       75.25      8.75 o 
  -4 -11   9      302.17      297.27      9.37 o 
  -3 -11   9      223.05      234.83      7.03 o 
  -2 -11   9        5.10        8.25      5.36 o 
  -1 -11   9       34.48       39.76      8.51 o 
   0 -11   9      104.70       97.15      5.84 o 
   1 -11   9       22.94       18.70     10.18 o 
   2 -11   9       79.61       71.98      8.17 o 
   3 -11   9       55.32       39.63      7.28 o 
   4 -11   9      144.78      161.11      6.73 o 
   5 -11   9       70.48       47.36      7.93 o 
  -7 -10   9       10.63        9.77      4.24 o 
  -6 -10   9       24.92       20.23      5.67 o 
  -5 -10   9      104.76       83.22     18.52 o 
  -4 -10   9        2.07        1.84      6.12 o 
  -3 -10   9      142.24      145.58     14.56 o 
  -2 -10   9      137.21      136.34     11.28 o 
  -1 -10   9        0.08       -0.33      2.89 o 
   0 -10   9      211.51      202.57      6.20 o 
   1 -10   9       34.74       33.27      3.35 o 
   2 -10   9      124.45      133.63      5.76 o 
   3 -10   9      634.41      640.59     10.99 o 
   4 -10   9      123.71      131.02      5.79 o 
   5 -10   9        3.99        3.11      2.82 o 
   6 -10   9        0.15       -0.96      2.67 o 
  -7  -9   9       89.09       76.74      7.45 o 
  -6  -9   9        8.80        4.10      4.65 o 
  -5  -9   9      145.65      135.47      5.99 o 
  -4  -9   9        0.60       -3.86      3.86 o 
  -3  -9   9      395.80      410.43      8.12 o 
  -2  -9   9       75.38       83.21      3.04 o 
  -1  -9   9        5.51       -0.41      1.71 o 
   0  -9   9       86.46       83.99      8.61 o 
   1  -9   9      282.10      287.54      9.16 o 
   2  -9   9      118.04      115.10      5.02 o 
   3  -9   9        4.23       -0.76      5.67 o 
   4  -9   9        8.47        6.63      4.44 o 
   5  -9   9      134.63      140.92      6.23 o 
   6  -9   9       28.55       27.81      4.99 o 
  -8  -8   9       10.29        9.70      3.96 o 
  -7  -8   9       51.93       57.40      6.63 o 
  -6  -8   9       98.41      101.07      6.56 o 
  -5  -8   9        1.78       -2.52      2.57 o 
  -4  -8   9      134.87      128.27      3.40 o 
  -3  -8   9      174.13      171.36     10.46 o 
  -2  -8   9       58.42       61.68      2.75 o 
  -1  -8   9        6.98        2.84      3.72 o 
   0  -8   9      339.71      340.49      9.27 o 
   1  -8   9       13.29       13.33      2.39 o 
   2  -8   9      113.54      115.21      3.50 o 
   3  -8   9       15.14       12.15      2.71 o 
   4  -8   9     1277.21     1303.93     14.88 o 
   5  -8   9       57.35       58.72      4.60 o 
   6  -8   9       29.03       25.49      6.77 o 
  -8  -7   9       39.65       20.98      5.33 o 
  -7  -7   9        0.79        1.16      2.80 o 
  -6  -7   9      172.37      174.05      8.27 o 
  -5  -7   9       57.77       48.19      4.07 o 
  -4  -7   9       33.57       37.28      2.48 o 
  -3  -7   9      263.52      271.35      5.75 o 
  -2  -7   9       15.08       11.92      4.58 o 
  -1  -7   9      766.91      753.53     14.25 o 
   0  -7   9      117.36      106.72      3.36 o 
   1  -7   9       54.03       47.70      6.49 o 
   2  -7   9       50.54       45.48      8.00 o 
   3  -7   9       11.84       10.22      2.43 o 
   4  -7   9      522.52      530.48      9.78 o 
   5  -7   9       89.36       89.46      5.02 o 
   6  -7   9      222.86      228.03     10.39 o 
  -9  -6   9       46.75       54.39      6.97 o 
  -8  -6   9       20.23       16.20      4.99 o 
  -7  -6   9       82.32       87.67      6.36 o 
  -6  -6   9        0.03       -0.68      2.87 o 
  -5  -6   9       26.86       36.49      3.69 o 
  -4  -6   9      224.56      221.58      6.80 o 
  -3  -6   9       45.31       48.68      2.80 o 
  -2  -6   9        2.09        3.49      1.95 o 
  -1  -6   9       44.62       49.91      2.56 o 
   0  -6   9      658.66      637.34     13.72 o 
   1  -6   9     1693.27     1698.59     21.25 o 
   2  -6   9      221.05      220.60     11.65 o 
   3  -6   9      157.00      141.35      3.77 o 
   4  -6   9      167.73      165.22      9.60 o 
   5  -6   9       11.21       10.97      6.63 o 
   6  -6   9        2.02       -2.19      2.19 o 
   7  -6   9       24.48       21.87      5.47 o 
  -9  -5   9       51.99       57.61      7.93 o 
  -8  -5   9       83.98       74.07      6.70 o 
  -7  -5   9        1.12        4.17      3.83 o 
  -6  -5   9       76.49       78.65      5.74 o 
  -5  -5   9       55.77       59.38      4.24 o 
  -4  -5   9       59.64       56.74     10.93 o 
  -3  -5   9      397.28      395.36     11.14 o 
  -2  -5   9       50.61       49.60      4.24 o 
  -1  -5   9      253.19      279.71     17.36 o 
   0  -5   9      234.91      211.23      5.17 o 
   1  -5   9       76.55       59.74      4.95 o 
   2  -5   9      181.60      182.22      7.76 o 
   3  -5   9      171.83      179.57      4.86 o 
   4  -5   9        6.41        3.89      2.73 o 
   5  -5   9        0.04       -0.73      1.73 o 
   6  -5   9       20.83       23.51      4.17 o 
  -9  -4   9       42.48       37.72      5.33 o 
  -8  -4   9       66.53       66.76      6.01 o 
  -7  -4   9       55.18       50.09      5.26 o 
  -6  -4   9       75.30       92.18      4.17 o 
  -5  -4   9      195.11      212.11      6.36 o 
  -4  -4   9        8.14        8.80      2.22 o 
  -3  -4   9      227.98      222.95      7.76 o 
  -2  -4   9      206.92      221.94      5.38 o 
  -1  -4   9      505.23      510.58     12.99 o 
   0  -4   9      219.88      214.05     11.31 o 
   1  -4   9       13.83       10.19      2.22 o 
   2  -4   9      529.07      539.14     20.09 o 
   3  -4   9      258.15      264.21      7.65 o 
   4  -4   9       52.15       54.61      4.13 o 
   5  -4   9       62.21       65.64      5.14 o 
   6  -4   9      119.56      132.50      8.27 o 
  -9  -3   9       37.41       29.45      5.67 o 
  -8  -3   9       34.24       31.43      5.54 o 
  -7  -3   9      242.82      234.18      9.50 o 
  -6  -3   9       79.62       84.12      4.03 o 
  -5  -3   9      103.48      101.75      4.92 o 
  -4  -3   9       81.71       84.27      6.32 o 
  -3  -3   9       29.83       31.05      2.34 o 
  -2  -3   9       65.03       61.28      8.23 o 
  -1  -3   9      236.36      234.62      5.58 o 
   0  -3   9       10.93        9.66      4.27 o 
   1  -3   9       25.88       20.30      2.12 o 
   2  -3   9       26.19       18.80      2.08 o 
   3  -3   9      456.81      485.64      8.78 o 
   4  -3   9      395.65      409.01     11.45 o 
   5  -3   9      301.37      291.07      8.02 o 
   6  -3   9       25.72       21.87      4.65 o 
  -9  -2   9        6.86       -0.82      3.21 o 
  -8  -2   9      244.34      268.69     10.80 o 
  -7  -2   9       34.51       40.32      4.78 o 
  -6  -2   9       20.18       15.38      2.53 o 
  -5  -2   9       16.05       15.99      2.60 o 
  -4  -2   9      253.73      281.00      5.99 o 
  -3  -2   9      307.11      310.11      9.84 o 
  -2  -2   9      202.21      184.13      6.83 o 
  -1  -2   9      329.93      348.16     20.50 o 
   0  -2   9      666.02      688.10     13.26 o 
   1  -2   9       42.66       42.16      2.46 o 
   2  -2   9        0.07       -0.14      1.35 o 
   3  -2   9      279.46      267.33      7.46 o 
   4  -2   9       43.14       21.28      4.38 o 
   5  -2   9       45.65       52.26      4.63 o 
   6  -2   9       12.99       15.92      4.03 o 
  -9  -1   9        0.15       -2.19      2.73 o 
  -8  -1   9      433.57      445.81     13.53 o 
  -7  -1   9      115.75      108.04      7.18 o 
  -6  -1   9       12.70       19.41      3.69 o 
  -5  -1   9       64.50       76.19      3.90 o 
  -4  -1   9      132.68      149.99      3.87 o 
  -3  -1   9      972.25      987.40     17.05 o 
  -2  -1   9        0.02       -1.34      1.34 o 
  -1  -1   9        9.75        2.31      1.62 o 
   0  -1   9      977.79     1014.24     15.28 o 
   1  -1   9      138.74      142.09      7.59 o 
   2  -1   9      217.07      217.60      4.93 o 
   3  -1   9       11.94        3.45      4.24 o 
   4  -1   9        8.40        1.61      3.79 o 
   5  -1   9       58.75       56.69      4.42 o 
  -9   0   9        1.92       -0.48      2.80 o 
  -8   0   9       96.49       92.18      7.38 o 
  -7   0   9       56.75       69.91      6.15 o 
  -6   0   9       16.06        8.75      4.03 o 
  -5   0   9        9.74       17.08      2.39 o 
  -4   0   9      373.55      383.80     14.79 o 
  -3   0   9      182.00      183.43      7.62 o 
  -2   0   9       81.70       87.13      3.96 o 
  -1   0   9     3848.07     3778.58    138.72 o 
   0   0   9        0.47        0.81      2.77 o 
   1   0   9       25.24       22.58      2.20 o 
   2   0   9      109.34      107.71      4.81 o 
   3   0   9        0.77       -0.34      1.52 o 
   4   0   9       52.05       49.08      5.54 o 
   5   0   9       11.04       14.10      6.05 o 
  -9   1   9       99.00       99.90      7.79 o 
  -8   1   9      239.98      240.26     10.73 o 
  -7   1   9       58.03       50.98      6.15 o 
  -6   1   9       25.84       27.33      4.44 o 
  -5   1   9      162.19      185.94      8.47 o 
  -4   1   9        0.09       -1.40      1.40 o 
  -3   1   9       30.33       22.46      9.57 o 
  -2   1   9       64.36       61.99      2.87 o 
  -1   1   9       37.83       30.17      6.01 o 
   0   1   9       73.22       65.04      6.32 o 
   1   1   9      204.11      205.12     11.82 o 
   2   1   9      318.42      316.53      7.75 o 
   3   1   9      243.21      233.39      7.20 o 
   4   1   9       11.86        9.11      3.58 o 
  -8   2   9        4.16       -2.80      3.55 o 
  -7   2   9       68.00       72.02      6.29 o 
  -6   2   9       62.28       57.74      5.81 o 
  -5   2   9       19.70       16.40      4.65 o 
  -4   2   9      285.82      293.01      7.26 o 
  -3   2   9       62.92       74.06      4.17 o 
  -2   2   9      248.33      260.14      6.81 o 
  -1   2   9      100.45      100.75      5.19 o 
   0   2   9      289.46      307.74     14.93 o 
   1   2   9       31.12       29.23      3.61 o 
   2   2   9       37.68       36.83      4.50 o 
   3   2   9       11.63        5.06      3.31 o 
   4   2   9        0.28       -1.16      1.45 o 
  -8   3   9       55.98       63.55      6.70 o 
  -7   3   9        2.97        4.65      3.62 o 
  -6   3   9       66.35       70.11      7.24 o 
  -5   3   9       66.86       60.82      6.63 o 
  -4   3   9       98.76      122.91      5.67 o 
  -3   3   9        4.30        4.10      2.71 o 
  -2   3   9       42.88       37.69      3.88 o 
  -1   3   9       82.70       94.07      9.87 o 
   0   3   9       50.82       47.88      9.98 o 
   1   3   9       15.55        9.28      4.78 o 
   2   3   9       19.19       21.90      4.89 o 
   3   3   9        2.77        3.43      3.42 o 
  -7   4   9        0.50       -0.62      4.10 o 
  -6   4   9        0.02        1.91      4.03 o 
  -5   4   9      118.36      116.44      8.06 o 
  -4   4   9       85.83       94.78      5.43 o 
  -3   4   9       21.30       18.40      3.57 o 
  -2   4   9      218.55      219.92      7.48 o 
  -1   4   9       14.40       13.12      3.19 o 
   0   4   9        0.53        2.01      2.66 o 
   1   4   9      102.18      101.35      5.86 o 
   2   4   9        1.06        2.18      2.84 o 
  -6   5   9       20.27       23.37      7.72 o 
  -5   5   9       27.13       34.03      5.60 o 
  -4   5   9       13.74        9.72      3.81 o 
  -3   5   9       21.05       19.64      4.40 o 
  -2   5   9       14.26       11.48      6.63 o 
  -1   5   9        3.06        5.18      2.65 o 
   0   5   9       63.46       61.79      6.08 o 
  -2 -13  10        1.41        0.84      2.95 o 
  -1 -13  10        8.46        7.28      3.66 o 
   0 -13  10       77.89       58.37     13.09 o 
   1 -13  10        1.41       -1.08      2.66 o 
   2 -13  10       14.92       11.52      8.34 o 
   3 -13  10       57.03       50.42      9.98 o 
  -4 -12  10       24.66       18.62     10.18 o 
  -3 -12  10        0.08        0.29      3.16 o 
  -2 -12  10        1.56        4.31      2.64 o 
  -1 -12  10       19.44       27.57      8.23 o 
   0 -12  10      154.46      134.58      5.92 o 
   1 -12  10       37.49       39.68     18.01 o 
   2 -12  10      187.24      185.74     11.17 o 
   3 -12  10       24.30       28.90      4.07 o 
   4 -12  10        1.67       -0.11      2.59 o 
  -5 -11  10        6.57        2.98      3.45 o 
  -4 -11  10       11.32        5.61      6.66 o 
  -3 -11  10      389.36      401.35      9.46 o 
  -2 -11  10       66.75       57.65     11.14 o 
  -1 -11  10      151.96      149.14      5.94 o 
   0 -11  10       30.36       17.81      7.41 o 
   1 -11  10       17.96       23.03      6.46 o 
   2 -11  10       45.86       44.16      4.75 o 
   3 -11  10      157.56      164.16      6.85 o 
   4 -11  10       92.42       97.78     14.97 o 
   5 -11  10        6.91        5.89      3.51 o 
  -6 -10  10       88.53       70.45      6.83 o 
  -5 -10  10      100.71       92.73     12.57 o 
  -4 -10  10        0.20        2.64      2.57 o 
  -3 -10  10        7.53        9.43     12.33 o 
  -2 -10  10      454.10      472.55     17.22 o 
  -1 -10  10      492.15      520.49      9.49 o 
   0 -10  10      152.99      159.31      5.96 o 
   1 -10  10        5.26        3.92      3.25 o 
   2 -10  10        4.03        1.52      2.46 o 
   3 -10  10        3.55        5.25      3.55 o 
   4 -10  10       45.57       48.86      6.08 o 
   5 -10  10        6.18        5.14      4.78 o 
  -7  -9  10       73.54       53.57      7.18 o 
  -6  -9  10        3.45        1.16      4.10 o 
  -5  -9  10      166.17      155.47     22.82 o 
  -4  -9  10        8.34        4.15      3.43 o 
  -3  -9  10       82.33       84.33      4.88 o 
  -2  -9  10        6.54        2.57      2.90 o 
  -1  -9  10      186.41      188.00      7.24 o 
   0  -9  10       61.11       60.47      9.70 o 
   1  -9  10       67.25       74.16      5.33 o 
   2  -9  10      401.08      407.99      8.98 o 
   3  -9  10       98.25       89.78      9.94 o 
   4  -9  10       43.45       40.96      4.54 o 
   5  -9  10      151.55      160.21      6.83 o 
  -8  -8  10      109.60      128.54      8.41 o 
  -7  -8  10       60.13       64.10      6.15 o 
  -6  -8  10       45.79       39.84      5.06 o 
  -5  -8  10      514.93      535.85      9.90 o 
  -4  -8  10       12.07       15.12      3.11 o 
  -3  -8  10       13.87       12.85      1.86 o 
  -2  -8  10        1.95        1.19      2.32 o 
  -1  -8  10       82.63       90.36      3.16 o 
   0  -8  10       88.11       88.42      3.31 o 
   1  -8  10       76.25       70.12      6.39 o 
   2  -8  10       60.46       47.99      5.98 o 
   3  -8  10        6.76        6.29      5.84 o 
   4  -8  10      212.57      230.39      9.50 o 
   5  -8  10       17.88       18.40      6.77 o 
   6  -8  10       60.09       79.27      8.47 o 
  -8  -7  10       32.73       25.63      5.40 o 
  -7  -7  10        1.14        0.48      3.01 o 
  -6  -7  10      157.33      161.06      7.86 o 
  -5  -7  10       27.78       23.57      4.13 o 
  -4  -7  10      275.83      275.69      7.03 o 
  -3  -7  10       38.58       30.54      9.19 o 
  -2  -7  10      124.75      114.24      3.45 o 
  -1  -7  10      319.50      322.33      9.09 o 
   0  -7  10        2.76        2.90      3.79 o 
   1  -7  10      209.24      200.24     15.82 o 
   2  -7  10      487.44      532.72      9.37 o 
   3  -7  10      199.45      199.13      6.50 o 
   4  -7  10        9.83        7.82      4.10 o 
   5  -7  10       23.18       21.05      3.59 o 
   6  -7  10      339.56      362.85     13.60 o 
  -8  -6  10       66.86       78.45      6.63 o 
  -7  -6  10        7.18       10.25      4.24 o 
  -6  -6  10        2.69        3.35      2.94 o 
  -5  -6  10       16.39       15.24      5.33 o 
  -4  -6  10       64.06       62.69      3.25 o 
  -3  -6  10      279.44      273.62     11.99 o 
  -2  -6  10      260.04      249.22      5.24 o 
  -1  -6  10        0.85        0.97      2.43 o 
   0  -6  10       69.54       66.38      2.84 o 
   1  -6  10       61.90       66.26      3.11 o 
   2  -6  10      224.06      235.78      6.37 o 
   3  -6  10       66.56       57.60      4.16 o 
   4  -6  10        0.65       -0.62      4.27 o 
   5  -6  10       29.90       24.44     16.67 o 
   6  -6  10        0.26        1.57      3.01 o 
  -9  -5  10       46.54       32.66      6.77 o 
  -8  -5  10       20.83       10.32      4.92 o 
  -7  -5  10       97.97      118.56      7.52 o 
  -6  -5  10       25.83       19.07      4.99 o 
  -5  -5  10      197.54      185.80      8.75 o 
  -4  -5  10        0.12        0.15      1.52 o 
  -3  -5  10       49.11       41.63      4.10 o 
  -2  -5  10      384.27      372.34      9.57 o 
  -1  -5  10        7.88        6.46      2.80 o 
   0  -5  10        5.70        6.49      1.81 o 
   1  -5  10       43.80       35.75      2.70 o 
   2  -5  10       46.36       52.30      6.08 o 
   3  -5  10      125.37      141.58     11.10 o 
   4  -5  10      236.21      247.80      9.57 o 
   5  -5  10       82.53       86.10      5.27 o 
   6  -5  10       57.91       61.57      6.42 o 
  -9  -4  10        5.93       13.60      4.99 o 
  -8  -4  10       45.34       44.01      5.54 o 
  -7  -4  10        7.04        8.00      3.90 o 
  -6  -4  10      333.83      328.82     10.73 o 
  -5  -4  10      232.87      230.29      9.29 o 
  -4  -4  10       40.63       43.94      2.60 o 
  -3  -4  10      310.26      302.47      8.69 o 
  -2  -4  10       62.65       63.11      4.58 o 
  -1  -4  10      379.10      396.80     18.21 o 
   0  -4  10       79.61       74.61      6.36 o 
   1  -4  10        3.31        0.43      3.86 o 
   2  -4  10      115.63      109.95      4.68 o 
   3  -4  10       71.94       69.98      7.82 o 
   4  -4  10       10.46       16.04      2.95 o 
   5  -4  10      200.50      202.52      7.24 o 
  -9  -3  10        8.24        0.68      4.44 o 
  -8  -3  10       28.99       28.29      5.33 o 
  -7  -3  10      111.13      110.97      7.59 o 
  -6  -3  10       15.42       13.60      4.31 o 
  -5  -3  10       18.06       10.52      2.67 o 
  -4  -3  10       49.10       40.68      2.44 o 
  -3  -3  10        1.87        2.63      2.32 o 
  -2  -3  10        1.67        0.09      1.47 o 
  -1  -3  10        7.67        5.23      2.22 o 
   0  -3  10      727.50      774.47     12.56 o 
   1  -3  10      469.31      481.36     26.38 o 
   2  -3  10       59.62       49.67      4.02 o 
   3  -3  10       11.91       10.93      2.81 o 
   4  -3  10      132.31      159.98      6.62 o 
   5  -3  10      206.81      208.29      7.37 o 
  -9  -2  10       82.52       92.39      7.38 o 
  -8  -2  10        1.95        3.62      4.17 o 
  -7  -2  10       10.99       17.84      3.76 o 
  -6  -2  10       38.05       41.14      4.99 o 
  -5  -2  10      167.09      166.12      8.06 o 
  -4  -2  10      261.57      283.13      7.49 o 
  -3  -2  10      403.07      405.18     18.18 o 
  -2  -2  10      144.68      150.43      3.79 o 
  -1  -2  10       23.93       25.80      2.15 o 
   0  -2  10      357.77      349.25     16.13 o 
   1  -2  10       41.96       41.01      3.50 o 
   2  -2  10       11.38       14.64      6.46 o 
   3  -2  10       39.21       33.92     12.68 o 
   4  -2  10        0.10       -1.94      4.37 o 
   5  -2  10       46.94       50.53      5.19 o 
  -9  -1  10       23.37       10.32      5.47 o 
  -8  -1  10      121.78      133.18      8.20 o 
  -7  -1  10       48.50       62.32      5.95 o 
  -6  -1  10      326.21      342.15     10.93 o 
  -5  -1  10       13.03       11.82      3.28 o 
  -4  -1  10       14.96       10.95      3.49 o 
  -3  -1  10      268.87      289.92      7.27 o 
  -2  -1  10      244.19      247.47     12.37 o 
  -1  -1  10      108.50      115.25      8.61 o 
   0  -1  10      291.93      293.01      7.72 o 
   1  -1  10       37.18       33.29      3.46 o 
   2  -1  10      229.05      238.60      7.93 o 
   3  -1  10        0.08        1.91      2.26 o 
   4  -1  10       11.99        8.95      3.69 o 
  -8   0  10       31.06       35.33      5.95 o 
  -7   0  10       22.42       21.12      4.65 o 
  -6   0  10      108.25      115.89      7.72 o 
  -5   0  10       31.84       32.94      4.78 o 
  -4   0  10      268.80      265.46      7.11 o 
  -3   0  10        8.23       11.95      3.17 o 
  -2   0  10      543.66      574.39     13.33 o 
  -1   0  10       14.63       17.27      3.08 o 
   0   0  10        1.30       -2.10      2.10 o 
   1   0  10      529.03      528.32     30.48 o 
   2   0  10       36.45       32.62      4.53 o 
   3   0  10      100.19       93.53      9.33 o 
   4   0  10      290.79      329.44      9.59 o 
  -8   1  10       55.27       54.26      6.42 o 
  -7   1  10       16.70       12.10      4.85 o 
  -6   1  10        0.83       -1.44      3.21 o 
  -5   1  10       33.48       29.66      5.67 o 
  -4   1  10        0.63        3.30      2.64 o 
  -3   1  10        0.39       -0.16      2.09 o 
  -2   1  10      177.78      176.85      5.97 o 
  -1   1  10       40.82       47.68      3.65 o 
   0   1  10      319.71      339.46     16.20 o 
   1   1  10      331.04      334.03     25.66 o 
   2   1  10        1.30       -0.87      3.35 o 
   3   1  10      106.32      108.36      6.90 o 
  -7   2  10        0.01        6.29      3.62 o 
  -6   2  10       53.68       70.73      6.42 o 
  -5   2  10        2.66        9.36      4.72 o 
  -4   2  10       50.95       63.94      5.33 o 
  -3   2  10      278.15      304.84     11.51 o 
  -2   2  10       32.66       27.52      7.38 o 
  -1   2  10       41.64       41.35     15.41 o 
   0   2  10       50.58       43.66      7.14 o 
   1   2  10        0.82        0.53      2.22 o 
   2   2  10        6.22        7.20      3.03 o 
  -7   3  10      126.56      106.53     10.39 o 
  -6   3  10        0.15        2.05      4.44 o 
  -5   3  10       35.81       25.63      8.06 o 
  -4   3  10      113.13      109.32     10.15 o 
  -3   3  10       22.71       14.44      3.48 o 
  -2   3  10       16.05       15.13      8.20 o 
  -1   3  10       93.16       93.87      5.22 o 
   0   3  10        7.19        4.64      4.78 o 
   1   3  10       55.67       63.12      5.91 o 
  -5   4  10      106.52      111.32      8.95 o 
  -4   4  10       48.57       60.19      4.85 o 
  -3   4  10        9.02        6.61      4.41 o 
  -2   4  10      112.65      118.96     13.19 o 
  -1   4  10        8.98        5.37      3.82 o 
   0   4  10       25.25       25.12      3.79 o 
  -2 -13  11       10.69        8.71      7.76 o 
  -1 -13  11        2.13        3.63      3.08 o 
   0 -13  11      158.94      151.46      8.71 o 
   1 -13  11        3.26        1.90      2.96 o 
  -4 -12  11        0.22       -2.57      2.57 o 
  -3 -12  11        2.65        2.68      3.44 o 
  -2 -12  11       38.46       38.54     10.52 o 
  -1 -12  11       71.90       69.90     21.46 o 
   0 -12  11        1.37        1.39      2.58 o 
   1 -12  11       20.69       17.48      5.25 o 
   2 -12  11        2.95        3.98      2.95 o 
   3 -12  11        8.44       16.64      3.86 o 
  -5 -11  11       83.68       49.32     11.31 o 
  -4 -11  11        3.29        0.88      2.70 o 
  -3 -11  11       14.98       10.62      3.45 o 
  -2 -11  11        9.56        2.74      3.52 o 
  -1 -11  11       11.57        2.11      3.77 o 
   0 -11  11       40.29       37.02     13.80 o 
   1 -11  11       78.76       72.27      7.79 o 
   2 -11  11      221.93      227.26      7.49 o 
   3 -11  11        9.02       10.68      6.01 o 
   4 -11  11      305.44      299.96      9.40 o 
  -6 -10  11       34.22       15.44      4.58 o 
  -5 -10  11       69.78       64.54      6.08 o 
  -4 -10  11       34.84       45.72     10.66 o 
  -3 -10  11       17.51       12.32      7.93 o 
  -2 -10  11        9.02        1.10      2.93 o 
  -1 -10  11      144.55      133.57     27.64 o 
   0 -10  11      364.58      360.22      8.43 o 
   1 -10  11      620.40      649.01     12.30 o 
   2 -10  11      214.68      214.48      7.25 o 
   3 -10  11        0.68        1.12      6.01 o 
   4 -10  11       34.41       24.73      4.16 o 
  -7  -9  11       24.20        2.73      6.15 o 
  -6  -9  11       17.62        8.06      4.03 o 
  -5  -9  11       69.03       53.86      5.98 o 
  -4  -9  11       39.96       34.46     10.93 o 
  -3  -9  11        1.30        1.44      2.72 o 
  -2  -9  11       18.80       18.61      5.98 o 
  -1  -9  11       99.92      113.63      6.56 o 
   0  -9  11      108.88      115.05      9.87 o 
   1  -9  11      104.11      100.16     13.67 o 
   2  -9  11      285.87      267.77      8.05 o 
   3  -9  11      228.17      219.33      7.47 o 
   4  -9  11       23.53       21.83      8.06 o 
   5  -9  11        3.01        0.26      2.66 o 
  -7  -8  11       27.40       29.93      7.72 o 
  -6  -8  11       67.05       79.54      6.63 o 
  -5  -8  11       22.37       13.65      7.82 o 
  -4  -8  11       45.88       51.21      4.09 o 
  -3  -8  11      482.72      524.99      9.87 o 
  -2  -8  11       17.91       14.66      9.46 o 
  -1  -8  11      136.33      132.79      5.48 o 
   0  -8  11       34.85       35.68      3.38 o 
   1  -8  11        1.13       -0.25      2.39 o 
   2  -8  11        0.26        1.16      2.01 o 
   3  -8  11        3.20       -2.54      3.59 o 
   4  -8  11       91.34       87.40      5.36 o 
   5  -8  11        0.38       -1.17      6.36 o 
  -8  -7  11        0.32       -1.98      3.21 o 
  -7  -7  11       69.02       54.46      7.31 o 
  -6  -7  11       12.04       10.11      3.96 o 
  -5  -7  11      135.89      142.74      9.94 o 
  -4  -7  11       13.13        7.39      6.66 o 
  -3  -7  11      162.07      162.72      6.18 o 
  -2  -7  11       77.50       82.22      5.26 o 
  -1  -7  11      463.61      487.33     16.54 o 
   0  -7  11        8.15       11.88      4.99 o 
   1  -7  11        0.90        3.55      2.29 o 
   2  -7  11       98.70       89.97     15.20 o 
   3  -7  11      178.25      185.96      6.84 o 
   4  -7  11       74.20       71.28      4.97 o 
   5  -7  11        7.95       10.51      3.15 o 
  -8  -6  11        0.17        6.42      3.62 o 
  -7  -6  11      119.86      114.39      7.93 o 
  -6  -6  11       30.42       18.59      4.31 o 
  -5  -6  11      150.20      138.58      7.79 o 
  -4  -6  11        3.10        3.39      5.64 o 
  -3  -6  11        0.87        1.42      2.32 o 
  -2  -6  11      303.68      320.46     15.61 o 
  -1  -6  11      149.94      160.85      5.88 o 
   0  -6  11       66.87       65.04      4.06 o 
   1  -6  11       67.38       63.12      6.36 o 
   2  -6  11      138.41      145.23      5.98 o 
   3  -6  11       92.19       80.65      4.70 o 
   4  -6  11      115.28      118.82      5.72 o 
   5  -6  11      357.76      377.06      9.73 o 
  -8  -5  11       35.55       22.07      5.13 o 
  -7  -5  11        1.97        0.48      3.21 o 
  -6  -5  11       84.69      108.24      7.04 o 
  -5  -5  11      186.77      195.78      9.23 o 
  -4  -5  11       26.59       10.00      4.00 o 
  -3  -5  11       93.92       91.02     11.04 o 
  -2  -5  11        8.40        1.62      1.52 o 
  -1  -5  11       42.76       38.34      6.53 o 
   0  -5  11      549.12      560.89     25.39 o 
   1  -5  11      118.45      111.58      5.47 o 
   2  -5  11       28.81       26.17      6.90 o 
   3  -5  11       19.62       21.18      5.67 o 
   4  -5  11        4.66        6.60      3.12 o 
   5  -5  11       10.41        9.70      4.12 o 
  -8  -4  11       17.44       16.61      5.19 o 
  -7  -4  11       23.80       22.14      6.22 o 
  -6  -4  11       82.14       83.50      7.38 o 
  -5  -4  11       75.28       90.75      6.22 o 
  -4  -4  11      461.36      483.70      9.10 o 
  -3  -4  11      256.87      264.58      6.78 o 
  -2  -4  11        3.09        1.59      1.89 o 
  -1  -4  11      181.30      195.51      4.78 o 
   0  -4  11      136.88      135.43      5.15 o 
   1  -4  11       10.84        8.90      2.71 o 
   2  -4  11      355.50      353.63      8.04 o 
   3  -4  11      246.14      244.14      7.24 o 
   4  -4  11        7.43        2.05      3.79 o 
  -8  -3  11        9.84        5.60      3.96 o 
  -7  -3  11       57.72       49.41      6.42 o 
  -6  -3  11      106.48      102.84      7.65 o 
  -5  -3  11       26.92       30.55      4.58 o 
  -4  -3  11      175.09      172.92      9.26 o 
  -3  -3  11       29.74       23.42      4.78 o 
  -2  -3  11       11.89        2.79      3.05 o 
  -1  -3  11      488.43      496.77     10.25 o 
   0  -3  11       31.76       27.40      3.31 o 
   1  -3  11      374.67      382.87     31.40 o 
   2  -3  11      385.82      379.68      8.82 o 
   3  -3  11       67.46       83.84      4.71 o 
   4  -3  11       24.35       20.71      3.50 o 
  -8  -2  11      106.61      111.04      7.72 o 
  -7  -2  11        0.65       -0.96      3.28 o 
  -6  -2  11       14.33       12.03      5.13 o 
  -5  -2  11       87.81       99.84      6.97 o 
  -4  -2  11        2.62        2.55      2.77 o 
  -3  -2  11        0.21        0.89      2.59 o 
  -2  -2  11      126.18      140.27     16.33 o 
  -1  -2  11      152.67      155.94      5.41 o 
   0  -2  11       15.60        9.99      6.56 o 
   1  -2  11        2.67        0.25      2.26 o 
   2  -2  11      231.50      246.26      7.39 o 
   3  -2  11      229.15      235.74      9.19 o 
   4  -2  11      102.53       80.59      5.49 o 
  -8  -1  11        5.97       -2.67      3.76 o 
  -7  -1  11        4.13        6.77      3.76 o 
  -6  -1  11       84.71       67.38      6.42 o 
  -5  -1  11        0.53       -3.55      3.90 o 
  -4  -1  11      111.62      109.25      5.57 o 
  -3  -1  11       15.49        6.87      6.77 o 
  -2  -1  11       53.08       52.68      4.22 o 
  -1  -1  11       17.27       11.17      2.85 o 
   0  -1  11        3.14        3.14      4.27 o 
   1  -1  11        1.20       -0.08      2.84 o 
   2  -1  11       39.69       37.50      4.11 o 
   3  -1  11       11.79        9.90      3.33 o 
  -8   0  11      165.36      190.52      9.91 o 
  -7   0  11       50.20       55.56      5.88 o 
  -6   0  11       40.63       47.01      5.81 o 
  -5   0  11      164.74      190.52      8.88 o 
  -4   0  11      120.35      120.72      5.74 o 
  -3   0  11       37.43       39.67      3.71 o 
  -2   0  11        7.58        4.85      3.02 o 
  -1   0  11      123.90      126.01      9.29 o 
   0   0  11       35.61       29.85      4.07 o 
   1   0  11       70.29       69.84      6.12 o 
   2   0  11       43.86       49.34      5.44 o 
   3   0  11        1.13        3.26      3.49 o 
  -7   1  11       31.18       32.87      5.74 o 
  -6   1  11       53.27       63.62      7.38 o 
  -5   1  11       57.75       46.40      6.63 o 
  -4   1  11       36.74       19.79      9.94 o 
  -3   1  11       15.06        6.77      3.34 o 
  -2   1  11      173.71      164.13      8.00 o 
  -1   1  11       18.68       21.04      6.22 o 
   0   1  11      296.99      313.12      9.04 o 
   1   1  11       68.62       70.92     10.69 o 
   2   1  11       24.24       21.86      4.07 o 
  -6   2  11       36.23       48.04      6.08 o 
  -5   2  11        0.15       -2.67      3.76 o 
  -4   2  11       58.30       65.46      4.64 o 
  -3   2  11       14.86       16.13      3.41 o 
  -2   2  11       10.86        0.20      5.84 o 
  -1   2  11       60.94       59.92     11.55 o 
   0   2  11       10.68        7.37      3.61 o 
  -5   3  11      169.07      156.28     10.25 o 
  -4   3  11       16.42       15.89      3.69 o 
  -3   3  11        0.31       -1.19      2.44 o 
  -2   3  11      124.99      147.19      6.82 o 
  -1   3  11        1.33        1.28      2.78 o 
  -3 -12  12        0.81        1.44      3.03 o 
  -2 -12  12        1.49        1.01      3.18 o 
  -1 -12  12        3.36       -0.98      2.86 o 
   0 -12  12        0.51        3.19      2.94 o 
   1 -12  12       91.68       86.15      9.50 o 
  -4 -11  12        2.47       -0.31      2.82 o 
  -3 -11  12        4.82        6.47      3.48 o 
  -2 -11  12       71.78       64.62      5.20 o 
  -1 -11  12        3.25        4.15      2.77 o 
   0 -11  12        8.97        4.42      3.20 o 
   1 -11  12      109.88      107.03      6.01 o 
   2 -11  12        1.16        6.62      2.96 o 
   3 -11  12       51.14       46.08     11.07 o 
  -5 -10  12        3.89        5.55      3.35 o 
  -4 -10  12      134.26      140.23      6.47 o 
  -3 -10  12       45.10       45.61      5.10 o 
  -2 -10  12       96.33       91.80      4.97 o 
  -1 -10  12       24.58       14.43      9.50 o 
   0 -10  12        0.45       -2.14      2.46 o 
   1 -10  12       38.10       39.33      7.11 o 
   2 -10  12      283.31      282.64      8.31 o 
   3 -10  12       74.23       67.36     10.08 o 
  -6  -9  12       21.87        6.36      4.58 o 
  -5  -9  12        0.20       -1.69      3.18 o 
  -4  -9  12        5.44        0.55      2.88 o 
  -3  -9  12       69.02       63.65      4.95 o 
  -2  -9  12       38.29       38.03      5.09 o 
  -1  -9  12       95.91      101.40      6.77 o 
   0  -9  12       40.05       36.01      3.60 o 
   1  -9  12        2.81        0.57      2.77 o 
   2  -9  12      293.47      297.49     15.51 o 
   3  -9  12      177.22      192.71      7.42 o 
   4  -9  12       15.00       14.28      3.25 o 
  -7  -8  12       18.18       34.24      5.54 o 
  -6  -8  12       81.09      105.58      7.52 o 
  -5  -8  12        0.09        5.23      2.64 o 
  -4  -8  12        0.63        1.66      2.70 o 
  -3  -8  12       12.90       11.72      7.14 o 
  -2  -8  12       25.36       30.86      8.95 o 
  -1  -8  12       38.98       38.13     12.68 o 
   0  -8  12        8.61        4.97      2.74 o 
   1  -8  12      142.60      150.02     10.08 o 
   2  -8  12        3.54        2.15      3.04 o 
   3  -8  12       10.63       13.07      4.27 o 
   4  -8  12      130.14      134.62     13.09 o 
  -7  -7  12        2.33        0.48      4.44 o 
  -6  -7  12       15.78       10.05      4.17 o 
  -5  -7  12        0.00        3.01      3.12 o 
  -4  -7  12        0.92        0.31      2.52 o 
  -3  -7  12       62.63       64.14      4.67 o 
  -2  -7  12      139.51      123.24      5.92 o 
  -1  -7  12      236.47      246.45      7.28 o 
   0  -7  12      158.26      160.09      5.92 o 
   1  -7  12      113.84      120.92      9.50 o 
   2  -7  12       48.54       40.61      7.62 o 
   3  -7  12       14.58        4.84      3.40 o 
   4  -7  12       26.79       22.36      7.86 o 
  -7  -6  12        2.86        3.28      3.90 o 
  -6  -6  12       67.56       73.32      8.06 o 
  -5  -6  12       86.89      106.26      7.04 o 
  -4  -6  12       69.28       70.03      8.88 o 
  -3  -6  12        6.14        8.57      2.63 o 
  -2  -6  12        5.60        9.14      6.70 o 
  -1  -6  12        0.80        0.85      2.35 o 
   0  -6  12       34.51       40.47      4.44 o 
   1  -6  12       27.74       20.74      3.09 o 
   2  -6  12       58.53       57.18      4.48 o 
   3  -6  12        0.00        0.78      5.33 o 
   4  -6  12       12.53       10.41      3.56 o 
  -7  -5  12        6.79       -1.64      3.83 o 
  -6  -5  12       22.83       14.15      5.06 o 
  -5  -5  12        2.47        1.78      4.37 o 
  -4  -5  12       75.08       84.06      9.12 o 
  -3  -5  12      371.92      370.46     10.59 o 
  -2  -5  12       86.14       65.51      6.46 o 
  -1  -5  12        9.30        3.95      2.65 o 
   0  -5  12        0.62        2.08      2.46 o 
   1  -5  12      108.79      115.19     19.00 o 
   2  -5  12      120.35      116.18      5.99 o 
   3  -5  12       18.84       18.79      3.34 o 
   4  -5  12       14.31        5.64      3.90 o 
  -7  -4  12       11.51        6.56      5.33 o 
  -6  -4  12        1.84        4.92      3.35 o 
  -5  -4  12        9.70       10.80      3.76 o 
  -4  -4  12       78.99       87.42      5.50 o 
  -3  -4  12      144.87      157.75     14.08 o 
  -2  -4  12      108.31      113.41      5.23 o 
  -1  -4  12        0.29       -0.87      2.20 o 
   0  -4  12      158.96      153.70      8.51 o 
   1  -4  12        0.01        0.41      2.43 o 
   2  -4  12        3.17        1.47      2.64 o 
   3  -4  12       40.89       40.41      4.31 o 
  -7  -3  12       75.29       69.63      8.20 o 
  -6  -3  12       12.60       13.60      4.65 o 
  -5  -3  12        3.84        1.57      4.03 o 
  -4  -3  12       23.86       17.26      6.25 o 
  -3  -3  12       42.84       31.19      4.68 o 
  -2  -3  12     1718.97     1825.88     17.44 o 
  -1  -3  12        4.44        1.01      3.45 o 
   0  -3  12        1.89        1.57      3.02 o 
   1  -3  12      216.36      224.67      8.23 o 
   2  -3  12        0.29        1.44      3.79 o 
   3  -3  12        3.58        4.25      2.88 o 
  -7  -2  12       66.19       84.39      7.11 o 
  -6  -2  12       56.60       79.95      6.70 o 
  -5  -2  12        0.86       -1.98      4.24 o 
  -4  -2  12       12.70        9.13      2.97 o 
  -3  -2  12      266.72      281.60     17.46 o 
  -2  -2  12        0.17       -0.40      2.67 o 
  -1  -2  12      146.54      140.07      8.85 o 
   0  -2  12      261.40      258.65      7.54 o 
   1  -2  12        2.90        3.86      2.53 o 
   2  -2  12       19.67       18.61     13.87 o 
  -7  -1  12       25.63       15.44      6.36 o 
  -6  -1  12       45.16       39.09      6.22 o 
  -5  -1  12        0.05       -1.91      3.90 o 
  -4  -1  12       55.40       49.61      4.57 o 
  -3  -1  12       14.42        5.16      3.04 o 
  -2  -1  12       16.77        1.68      3.42 o 
  -1  -1  12      130.88      132.57     24.67 o 
   0  -1  12       91.68       83.94      8.27 o 
   1  -1  12       15.40       18.47      3.38 o 
   2  -1  12       10.18        6.40      3.80 o 
  -6   0  12       15.32       14.21      5.67 o 
  -5   0  12       11.72       11.62      8.00 o 
  -4   0  12      130.94      136.93      6.07 o 
  -3   0  12        6.24        8.95      4.27 o 
  -2   0  12       15.46       12.11      3.38 o 
  -1   0  12        5.40        9.34      3.31 o 
   0   0  12       19.38       16.62      4.05 o 
   1   0  12       34.83       31.73      3.80 o 
  -5   1  12       65.60       51.11      6.90 o 
  -4   1  12        6.78       -0.89      3.06 o 
  -3   1  12       78.12       70.19      5.36 o 
  -2   1  12        5.09        0.91      2.67 o 
  -1   1  12        5.59        4.50      5.98 o 
  -3 -11  13      143.78      126.79     15.89 o 
  -2 -11  13       39.39       36.02      4.57 o 
  -1 -11  13       17.80       20.13      5.36 o 
   0 -11  13        0.08        1.84      3.09 o 
   1 -11  13       51.40       44.99      6.46 o 
  -4 -10  13       27.13       31.52      4.42 o 
  -3 -10  13       81.95       75.63      5.36 o 
  -2 -10  13       53.47       63.32      9.67 o 
  -1 -10  13       49.07       41.75      6.12 o 
   0 -10  13      109.68      114.20      5.70 o 
   1 -10  13       23.46       23.24      5.40 o 
   2 -10  13       52.41       43.60      4.61 o 
  -5  -9  13       33.09       20.90      4.78 o 
  -4  -9  13        0.42       -0.65      4.03 o 
  -3  -9  13       23.04       11.21      5.67 o 
  -2  -9  13       20.13       17.78      9.77 o 
  -1  -9  13      230.58      239.80      7.57 o 
   0  -9  13       80.66       90.10      5.25 o 
   1  -9  13       22.78       25.10      3.93 o 
   2  -9  13        1.04        4.04      2.92 o 
  -6  -8  13       50.64       57.81      6.49 o 
  -5  -8  13      110.66      113.88      6.27 o 
  -4  -8  13        9.18        7.43      3.87 o 
  -3  -8  13        0.01        0.56      3.08 o 
  -2  -8  13       22.13       21.19      3.40 o 
  -1  -8  13        4.85        4.26      5.64 o 
   0  -8  13      156.88      159.43      6.40 o 
   1  -8  13       77.83       79.38      5.36 o 
   2  -8  13       25.19       16.75      4.89 o 
  -6  -7  13       12.87       -0.48      3.90 o 
  -5  -7  13        2.90       -1.71      5.06 o 
  -4  -7  13      249.72      246.41      7.71 o 
  -3  -7  13        0.78        0.11      2.58 o 
  -2  -7  13        1.84       -0.43      2.90 o 
  -1  -7  13       44.09       36.63      9.29 o 
   0  -7  13       11.55       15.97      4.78 o 
   1  -7  13       30.36       23.44      4.18 o 
   2  -7  13      172.39      173.21     10.05 o 
  -6  -6  13       91.65       75.03      7.38 o 
  -5  -6  13       25.57       29.11      8.13 o 
  -4  -6  13       16.58       17.81      4.85 o 
  -3  -6  13       20.83       23.44      3.59 o 
  -2  -6  13       22.08       28.31      3.42 o 
  -1  -6  13       29.69       27.96      8.00 o 
   0  -6  13       36.69       34.73     11.24 o 
   1  -6  13      237.03      240.81      7.28 o 
   2  -6  13      228.65      253.39      8.24 o 
  -6  -5  13        8.71        4.03      4.10 o 
  -5  -5  13        0.40       -0.21      3.62 o 
  -4  -5  13       22.27       18.54      3.36 o 
  -3  -5  13        5.90        1.03      2.89 o 
  -2  -5  13      257.66      284.46     11.96 o 
  -1  -5  13      202.03      206.25      6.88 o 
   0  -5  13        5.62        3.57      2.96 o 
   1  -5  13        5.03       -0.65      2.55 o 
   2  -5  13       16.44       13.11      3.71 o 
  -6  -4  13       22.33       20.91      5.26 o 
  -5  -4  13        7.42       13.60      4.17 o 
  -4  -4  13        0.34        1.16      2.34 o 
  -3  -4  13       19.17       23.58      3.39 o 
  -2  -4  13        7.89        4.05      3.09 o 
  -1  -4  13       19.33       25.30      8.00 o 
   0  -4  13       79.49       77.47      4.84 o 
   1  -4  13        1.36        0.18      2.01 o 
   2  -4  13        0.98        2.07      4.03 o 
  -6  -3  13        1.64        5.74      3.96 o 
  -5  -3  13      211.97      235.41     11.14 o 
  -4  -3  13        0.33        2.10      2.53 o 
  -3  -3  13       65.96       68.02      4.97 o 
  -2  -3  13        5.93       -0.08      2.96 o 
  -1  -3  13       54.29       54.05      5.95 o 
   0  -3  13       33.99       28.00      4.67 o 
   1  -3  13        5.61        6.40      2.93 o 
  -6  -2  13      114.61      137.28      8.82 o 
  -5  -2  13       79.45       86.37      7.31 o 
  -4  -2  13        7.31        8.62      3.07 o 
  -3  -2  13       25.70       24.14      4.32 o 
  -2  -2  13        1.49        0.91      2.71 o 
  -1  -2  13        2.90        3.74      2.80 o 
   0  -2  13      255.48      282.35     14.18 o 
  -5  -1  13       16.10       14.90      6.15 o 
  -4  -1  13      103.55      117.38      6.11 o 
  -3  -1  13       38.32       29.63      4.51 o 
  -2  -1  13       25.62       22.42      4.20 o 
  -1  -1  13       43.94       34.13      5.16 o 
  -2 -10  14       28.06       15.74      4.95 o 
  -1 -10  14        5.85       -1.52      4.58 o 
  -3  -9  14       43.35       33.19      4.44 o 
  -2  -9  14        0.11        0.75      2.73 o 
  -1  -9  14        4.72        4.93      6.18 o 
   0  -9  14       10.71        8.53      3.96 o 
  -4  -8  14        2.34        2.18      2.99 o 
  -3  -8  14       98.89      107.48     13.46 o 
  -2  -8  14       35.30       34.84      4.03 o 
  -1  -8  14        1.42       -1.31      2.51 o 
   0  -8  14       45.83       40.78      8.41 o 
  -5  -7  14        0.02       -0.69      3.27 o 
  -4  -7  14       37.40       26.38      4.17 o 
  -3  -7  14       44.84       44.05      5.71 o 
  -2  -7  14       25.41       21.84     12.47 o 
  -1  -7  14        3.65        8.62      3.32 o 
   0  -7  14      128.83      131.29      6.86 o 
   1  -7  14        3.80        6.52      3.43 o 
  -5  -6  14        0.12        2.39      4.10 o 
  -4  -6  14        5.28        9.46      2.92 o 
  -3  -6  14        6.50        6.17      3.10 o 
  -2  -6  14      293.29      294.66      8.50 o 
  -1  -6  14       22.96       24.19     14.45 o 
   0  -6  14      176.80      188.22      7.22 o 
  -5  -5  14       19.41       22.14      6.70 o 
  -4  -5  14      143.76      119.46      6.79 o 
  -3  -5  14       25.51       23.30      5.26 o 
  -2  -5  14        6.62        4.62      3.30 o 
  -1  -5  14        1.21        1.05      2.76 o 
   0  -5  14      138.00      130.42     12.23 o 
  -4  -4  14       95.95       92.87      5.57 o 
  -3  -4  14        7.54        5.66      5.09 o 
  -2  -4  14       43.84       41.08      4.32 o 
  -1  -4  14       18.10       -0.45      3.79 o 
  -4  -3  14        6.59       -0.99      5.09 o 
  -3  -3  14       22.28       13.36      4.15 o 
  -2  -3  14        0.29       -1.84      2.60 o 
                                                 
